# Supplementary material for: GWAS on early sexual maturation across freshwater and seawater environments in domesticated Lochy strain of Atlantic salmon
Source: Genet Sel Evol. 2026 Jan 3;58:3. doi: 10.1186/s12711-025-01026-5 (PMC12784476; doi:10.1186/s12711-025-01026-5)
Supplement: Supplementary file 1 — Supplementary Material 1. [file 12711_2025_1026_MOESM1_ESM.xlsx]

## Sheet: Table S1
N	ANIMAL	SEX	CENTER	MATURATION_STATE	MATURITY	LIVE_WEIGHT_g	WFE_g	LENGTH_cm	GONAD_WEIGHT_g	GSI	ENVIRONMENT	SAMPLING_DATE	TYPE_DATA
1	WG0342022-DNA_A02_LY18A0009	M	Contao	Immature	0	6532	6075	85	5	0.08	Sea	2019-04-01	GWAS
2	WG0342022-DNA_A03_LY18A0017	M	Contao	Immature	0	5382	5005	77	5	0.09	Sea	2019-04-01	GWAS
3	WG0342022-DNA_A04_LY18A0025	M	Contao	Immature	0	7221	6715	84	5	0.07	Sea	2019-04-01	GWAS
4	WG0342022-DNA_A05_LY18A0033	M	Contao	Immature	0	7487	6963	85	5	0.07	Sea	2019-04-01	GWAS
5	WG0342022-DNA_A06_LY18A0041	M	Contao	Immature	0	6733	6262	77	5	0.07	Sea	2019-04-01	GWAS
6	WG0342022-DNA_A07_LY18A0049	M	Contao	Immature	0	5622	5229	78	5	0.09	Sea	2019-04-01	GWAS
7	WG0342022-DNA_A08_LY18A0057	M	Contao	Immature	0	9057	8423	85	5	0.06	Sea	2019-04-01	GWAS
8	WG0342022-DNA_A09_LY18A0065	M	Contao	Immature	0	8332	7749	84	5	0.06	Sea	2019-04-01	GWAS
9	WG0342022-DNA_A10_LY18A0074	M	Contao	Immature	0	6933	6447	82	5	0.07	Sea	2019-04-01	GWAS
10	WG0342022-DNA_A11_LY18A0082	M	Contao	Immature	0	6894	6412	82	5	0.07	Sea	2019-04-01	GWAS
11	WG0342022-DNA_B01_LY18A0001	M	Contao	Immature	0	4420	4110	74	5	0.11	Sea	2019-04-01	GWAS
12	WG0342022-DNA_B02_LY18A0010	M	Contao	Immature	0	6568	6108	80	5	0.08	Sea	2019-04-01	GWAS
13	WG0342022-DNA_B03_LY18A0018	M	Contao	Immature	0	7775	7231	82	5	0.06	Sea	2019-04-01	GWAS
14	WG0342022-DNA_B04_LY18A0026	M	Contao	Immature	0	3294	3064	67	5	0.15	Sea	2019-04-01	GWAS
15	WG0342022-DNA_B05_LY18A0034	M	Contao	Immature	0	6424	5974	76	5	0.08	Sea	2019-04-01	GWAS
16	WG0342022-DNA_B06_LY18A0042	M	Contao	Immature	0	5291	4921	75	5	0.09	Sea	2019-04-01	GWAS
17	WG0342022-DNA_B07_LY18A0050	M	Contao	Immature	0	4499	4184	72	5	0.11	Sea	2019-04-01	GWAS
18	WG0342022-DNA_B08_LY18A0058	M	Contao	Immature	0	4329	4026	72	5	0.12	Sea	2019-04-01	GWAS
19	WG0342022-DNA_B09_LY18A0066	M	Contao	Immature	0	6232	5796	81	5	0.08	Sea	2019-04-01	GWAS
20	WG0342022-DNA_B10_LY18A0075	M	Contao	Immature	0	7360	6845	83	5	0.07	Sea	2019-04-01	GWAS
21	WG0342022-DNA_B11_LY18A0083	M	Contao	Immature	0	7662	7126	82	5	0.07	Sea	2019-04-01	GWAS
22	WG0342022-DNA_B12_LY18A0090	M	Contao	Immature	0	8785	8170	87	5	0.06	Sea	2019-04-01	GWAS
23	WG0342022-DNA_C01_LY18A0002	M	Contao	Mature	1	4050	3767	75	190	4.69	Sea	2019-04-01	GWAS
24	WG0342022-DNA_C02_LY18A0011	M	Contao	Immature	0	7585	7054	82	5	0.07	Sea	2019-04-01	GWAS
25	WG0342022-DNA_C03_LY18A0019	M	Contao	Immature	0	6527	6070	80	5	0.08	Sea	2019-04-01	GWAS
26	WG0342022-DNA_C04_LY18A0027	M	Contao	Immature	0	6232	5796	80	5	0.08	Sea	2019-04-01	GWAS
27	WG0342022-DNA_C05_LY18A0035	M	Contao	Mature	1	3145	2925	71	70	2.23	Sea	2019-04-01	GWAS
28	WG0342022-DNA_C06_LY18A0043	M	Contao	Immature	0	7074	6579	80	5	0.07	Sea	2019-04-01	GWAS
29	WG0342022-DNA_C07_LY18A0051	M	Contao	Immature	0	8351	7766	84	5	0.06	Sea	2019-04-01	GWAS
30	WG0342022-DNA_C08_LY18A0059	M	Contao	Immature	0	4938	4593	76	5	0.1	Sea	2019-04-01	GWAS
31	WG0342022-DNA_C10_LY18A0076	M	Contao	Immature	0	7300	6789	83	5	0.07	Sea	2019-04-01	GWAS
32	WG0342022-DNA_C11_LY18A0084	M	Contao	Immature	0	6023	5601	77	5	0.08	Sea	2019-04-01	GWAS
33	WG0342022-DNA_C12_LY18A0091	M	Contao	Immature	0	7741	7200	83	5	0.06	Sea	2019-04-01	GWAS
34	WG0342022-DNA_D01_LY18A0003	M	Contao	Immature	0	6222	5787	78	5	0.08	Sea	2019-04-01	GWAS
35	WG0342022-DNA_D02_LY18A0012	M	Contao	Immature	0	4655	4329	77	5	0.11	Sea	2019-04-01	GWAS
36	WG0342022-DNA_D03_LY18A0020	M	Contao	Immature	0	6357	5912	80	5	0.08	Sea	2019-04-01	GWAS
37	WG0342022-DNA_D04_LY18A0028	M	Contao	Immature	0	4972	4624	78	5	0.1	Sea	2019-04-01	GWAS
38	WG0342022-DNA_D05_LY18A0036	M	Contao	Immature	0	8963	8336	87	5	0.06	Sea	2019-04-01	GWAS
39	WG0342022-DNA_D06_LY18A0044	M	Contao	Immature	0	3784	3519	67	5	0.13	Sea	2019-04-01	GWAS
40	WG0342022-DNA_D07_LY18A0052	M	Contao	Immature	0	6556	6097	80	5	0.08	Sea	2019-04-01	GWAS
41	WG0342022-DNA_D08_LY18A0060	M	Contao	Immature	0	6474	6021	82	5	0.08	Sea	2019-04-01	GWAS
42	WG0342022-DNA_D09_LY18A0068	M	Contao	Immature	0	8505	7909	84	5	0.06	Sea	2019-04-01	GWAS
43	WG0342022-DNA_D10_LY18A0077	M	Contao	Immature	0	7134	6635	80	5	0.07	Sea	2019-04-01	GWAS
44	WG0342022-DNA_D11_LY18A0085	M	Contao	Immature	0	5958	5541	77	5	0.08	Sea	2019-04-01	GWAS
45	WG0342022-DNA_D12_LY18A0092	M	Contao	Immature	0	7473	6950	84	60	0.8	Sea	2019-04-01	GWAS
46	WG0342022-DNA_E01_LY18A0005	M	Contao	Immature	0	7665	7128	84	5	0.07	Sea	2019-04-01	GWAS
47	WG0342022-DNA_E02_LY18A0013	M	Contao	Immature	0	4842	4503	75	5	0.1	Sea	2019-04-01	GWAS
48	WG0342022-DNA_E03_LY18A0021	M	Contao	Immature	0	6040	5617	72	5	0.08	Sea	2019-04-01	GWAS
49	WG0342022-DNA_E04_LY18A0029	M	Contao	Immature	0	3301	3070	68	5	0.15	Sea	2019-04-01	GWAS
50	WG0342022-DNA_E05_LY18A0037	M	Contao	Immature	0	3681	3423	71	5	0.14	Sea	2019-04-01	GWAS
51	WG0342022-DNA_E06_LY18A0045	M	Contao	Immature	0	4662	4336	73	5	0.11	Sea	2019-04-01	GWAS
52	WG0342022-DNA_E07_LY18A0053	M	Contao	Immature	0	8301	7720	86	5	0.06	Sea	2019-04-01	GWAS
53	WG0342022-DNA_E08_LY18A0061	M	Contao	Immature	0	5217	4851	74	5	0.1	Sea	2019-04-01	GWAS
54	WG0342022-DNA_E09_LY18A0069	M	Contao	Immature	0	7144	6644	80	5	0.07	Sea	2019-04-01	GWAS
55	WG0342022-DNA_E10_LY18A0078	M	Contao	Immature	0	7725	7184	83	5	0.06	Sea	2019-04-01	GWAS
56	WG0342022-DNA_E11_LY18A0086	M	Contao	Immature	0	8327	7744	86	5	0.06	Sea	2019-04-01	GWAS
57	WG0342022-DNA_E12_LY18A0093	M	Contao	Immature	0	6361	5916	81	5	0.08	Sea	2019-04-01	GWAS
58	WG0342022-DNA_F01_LY18A0006	M	Contao	Immature	0	5070	4715	73	5	0.1	Sea	2019-04-01	GWAS
59	WG0342022-DNA_F02_LY18A0014	M	Contao	Immature	0	6613	6150	73	5	0.08	Sea	2019-04-01	GWAS
60	WG0342022-DNA_F03_LY18A0022	M	Contao	Immature	0	5442	5061	74	5	0.09	Sea	2019-04-01	GWAS
61	WG0342022-DNA_F04_LY18A0030	M	Contao	Immature	0	7602	7070	82	5	0.07	Sea	2019-04-01	GWAS
62	WG0342022-DNA_F05_LY18A0038	M	Contao	Immature	0	6885	6403	80	5	0.07	Sea	2019-04-01	GWAS
63	WG0342022-DNA_F06_LY18A0046	M	Contao	Immature	0	5941	5526	77	5	0.08	Sea	2019-04-01	GWAS
64	WG0342022-DNA_F07_LY18A0054	M	Contao	Immature	0	5406	5028	76	5	0.09	Sea	2019-04-01	GWAS
65	WG0342022-DNA_F08_LY18A0062	M	Contao	Immature	0	4041	3758	77	5	0.12	Sea	2019-04-01	GWAS
66	WG0342022-DNA_F09_LY18A0070	M	Contao	Immature	0	6959	6472	83	5	0.07	Sea	2019-04-01	GWAS
67	WG0342022-DNA_F10_LY18A0079	M	Contao	Immature	0	8176	7604	84	5	0.06	Sea	2019-04-01	GWAS
68	WG0342022-DNA_F11_LY18A0087	M	Contao	Immature	0	5867	5456	76	5	0.09	Sea	2019-04-01	GWAS
69	WG0342022-DNA_F12_LY18A0094	M	Contao	Immature	0	5437	5057	78	5	0.09	Sea	2019-04-01	GWAS
70	WG0342022-DNA_G01_LY18A0007	M	Contao	Immature	0	5478	5095	75	5	0.09	Sea	2019-04-01	GWAS
71	WG0342022-DNA_G02_LY18A0015	M	Contao	Immature	0	6229	5793	81	5	0.08	Sea	2019-04-01	GWAS
72	WG0342022-DNA_G03_LY18A0023	M	Contao	Immature	0	7132	6633	78	5	0.07	Sea	2019-04-01	GWAS
73	WG0342022-DNA_G04_LY18A0031	M	Contao	Immature	0	6517	6061	81	5	0.08	Sea	2019-04-01	GWAS
74	WG0342022-DNA_G05_LY18A0039	M	Contao	Immature	0	5245	4878	78	5	0.1	Sea	2019-04-01	GWAS
75	WG0342022-DNA_G06_LY18A0047	M	Contao	Immature	0	6299	5858	79	5	0.08	Sea	2019-04-01	GWAS
76	WG0342022-DNA_G07_LY18A0055	M	Contao	Immature	0	5524	5137	76	5	0.09	Sea	2019-04-01	GWAS
77	WG0342022-DNA_G08_LY18A0063	M	Contao	Immature	0	6448	5996	80	5	0.08	Sea	2019-04-01	GWAS
78	WG0342022-DNA_G09_LY18A0071	M	Contao	Immature	0	6642	6177	80	5	0.08	Sea	2019-04-01	GWAS
79	WG0342022-DNA_G10_LY18A0080	M	Contao	Immature	0	5977	5559	78	5	0.08	Sea	2019-04-01	GWAS
80	WG0342022-DNA_G11_LY18A0088	M	Contao	Immature	0	7194	6691	84	5	0.07	Sea	2019-04-01	GWAS
81	WG0342022-DNA_G12_LY18A0095	M	Contao	Immature	0	4012	3731	73	5	0.12	Sea	2019-04-01	GWAS
82	WG0342022-DNA_H01_LY18A0008	M	Contao	Immature	0	6882	6400	80	5	0.07	Sea	2019-04-01	GWAS
83	WG0342022-DNA_H02_LY18A0016	M	Contao	Immature	0	6887	6405	82	5	0.07	Sea	2019-04-01	GWAS
84	WG0342022-DNA_H03_LY18A0024	M	Contao	Immature	0	6592	6130	76	5	0.08	Sea	2019-04-01	GWAS
85	WG0342022-DNA_H04_LY18A0032	M	Contao	Immature	0	7617	7083	82	5	0.07	Sea	2019-04-01	GWAS
86	WG0342022-DNA_H05_LY18A0040	M	Contao	Immature	0	5550	5162	76	5	0.09	Sea	2019-04-01	GWAS
87	WG0342022-DNA_H06_LY18A0048	M	Contao	Immature	0	8044	7481	82	5	0.06	Sea	2019-04-01	GWAS
88	WG0342022-DNA_H07_LY18A0056	M	Contao	Immature	0	7751	7208	82	5	0.06	Sea	2019-04-01	GWAS
89	WG0342022-DNA_H08_LY18A0064	M	Contao	Immature	0	4552	4233	75	5	0.11	Sea	2019-04-01	GWAS
90	WG0342022-DNA_H09_LY18A0073	M	Contao	Immature	0	5953	5537	77	5	0.08	Sea	2019-04-01	GWAS
91	WG0342022-DNA_H10_LY18A0081	M	Contao	Immature	0	6601	6139	80	5	0.08	Sea	2019-04-01	GWAS
92	WG0342022-DNA_H11_LY18A0089	M	Contao	Immature	0	6705	6235	77	5	0.07	Sea	2019-04-01	GWAS
93	WG0342022-DNA_H12_LY18A0096	M	Contao	Immature	0	8581	7981	86	5	0.06	Sea	2019-04-01	GWAS
94	WG0342023-DNA_A02_LY18A0104	M	Contao	Immature	0	8329	7746	88	5	0.06	Sea	2019-04-01	GWAS
95	WG0342023-DNA_A03_LY18A0112	M	Contao	Immature	0	6894	6412	80	5	0.07	Sea	2019-04-01	GWAS
96	WG0342023-DNA_A04_LY18A0120	M	Contao	Immature	0	5651	5255	78	5	0.09	Sea	2019-04-01	GWAS
97	WG0342023-DNA_A05_LY18A0128	M	Contao	Immature	0	5711	5311	75	5	0.09	Sea	2019-04-01	GWAS
98	WG0342023-DNA_A06_LY18A0136	M	Contao	Immature	0	4737	4405	76	5	0.11	Sea	2019-04-01	GWAS
99	WG0342023-DNA_A07_LY18A0144	M	Contao	Immature	0	4693	4365	74	5	0.11	Sea	2019-04-01	GWAS
100	WG0342023-DNA_A08_LY18A0152	M	Contao	Immature	0	5903	5490	78	5	0.08	Sea	2019-04-01	GWAS
101	WG0342023-DNA_A09_LY18A0160	M	Contao	Immature	0	4833	4494	74	5	0.1	Sea	2019-04-01	GWAS
102	WG0342023-DNA_A10_LY18A0168	M	Contao	Immature	0	6811	6335	81	5	0.07	Sea	2019-04-01	GWAS
103	WG0342023-DNA_A11_LY18A0176	M	Contao	Immature	0	5963	5546	80	5	0.08	Sea	2019-04-01	GWAS
104	WG0342023-DNA_B01_LY18A0097	M	Contao	Immature	0	5841	5432	80	5	0.09	Sea	2019-04-01	GWAS
105	WG0342023-DNA_B02_LY18A0105	M	Contao	Immature	0	6882	6400	84	5	0.07	Sea	2019-04-01	GWAS
106	WG0342023-DNA_B03_LY18A0113	M	Contao	Immature	0	7641	7106	85	5	0.07	Sea	2019-04-01	GWAS
107	WG0342023-DNA_B04_LY18A0121	M	Contao	Immature	0	7617	7083	86	5	0.07	Sea	2019-04-01	GWAS
108	WG0342023-DNA_B05_LY18A0129	M	Contao	Immature	0	6441	5990	79	5	0.08	Sea	2019-04-01	GWAS
109	WG0342023-DNA_B06_LY18A0137	M	Contao	Immature	0	4499	4184	75	5	0.11	Sea	2019-04-01	GWAS
110	WG0342023-DNA_B07_LY18A0145	M	Contao	Immature	0	6954	6467	81	5	0.07	Sea	2019-04-01	GWAS
111	WG0342023-DNA_B08_LY18A0153	M	Contao	Immature	0	6678	6211	82	5	0.07	Sea	2019-04-01	GWAS
112	WG0342023-DNA_B09_LY18A0161	M	Contao	Immature	0	6328	5885	80	5	0.08	Sea	2019-04-01	GWAS
113	WG0342023-DNA_B10_LY18A0169	M	Contao	Immature	0	7146	6646	83	5	0.07	Sea	2019-04-01	GWAS
114	WG0342023-DNA_B11_LY18A0177	M	Contao	Immature	0	7429	6909	84	5	0.07	Sea	2019-04-01	GWAS
115	WG0342023-DNA_B12_LY18A0184	M	Contao	Immature	0	7300	6789	77	5	0.07	Sea	2019-04-01	GWAS
116	WG0342023-DNA_C01_LY18A0098	M	Contao	Immature	0	5332	4959	77	5	0.09	Sea	2019-04-01	GWAS
117	WG0342023-DNA_C02_LY18A0106	M	Contao	Immature	0	5409	5030	76	5	0.09	Sea	2019-04-01	GWAS
118	WG0342023-DNA_C03_LY18A0114	M	Contao	Immature	0	6498	6043	80	5	0.08	Sea	2019-04-01	GWAS
119	WG0342023-DNA_C05_LY18A0130	M	Contao	Immature	0	8346	7762	85	5	0.06	Sea	2019-04-01	GWAS
120	WG0342023-DNA_C06_LY18A0138	M	Contao	Immature	0	5495	5110	75	5	0.09	Sea	2019-04-01	GWAS
121	WG0342023-DNA_C08_LY18A0154	M	Contao	Immature	0	7444	6923	84	5	0.07	Sea	2019-04-01	GWAS
122	WG0342023-DNA_C09_LY18A0162	M	Contao	Immature	0	6522	6066	84	5	0.08	Sea	2019-04-01	GWAS
123	WG0342023-DNA_C10_LY18A0170	M	Contao	Immature	0	6076	5651	80	5	0.08	Sea	2019-04-01	GWAS
124	WG0342023-DNA_C11_LY18A0178	M	Contao	Immature	0	7007	6517	82	5	0.07	Sea	2019-04-01	GWAS
125	WG0342023-DNA_C12_LY18A0185	M	Contao	Mature	1	5092	4735	78	260	5.11	Sea	2019-04-01	GWAS
126	WG0342023-DNA_D01_LY18A0099	M	Contao	Immature	0	5056	4702	71	5	0.1	Sea	2019-04-01	GWAS
127	WG0342023-DNA_D02_LY18A0107	M	Contao	Immature	0	6114	5686	84	5	0.08	Sea	2019-04-01	GWAS
128	WG0342023-DNA_D03_LY18A0115	M	Contao	Immature	0	7067	6572	82	5	0.07	Sea	2019-04-01	GWAS
129	WG0342023-DNA_D04_LY18A0123	M	Contao	Immature	0	7773	7229	84	5	0.06	Sea	2019-04-01	GWAS
130	WG0342023-DNA_D05_LY18A0131	M	Contao	Immature	0	6762	6289	80	5	0.07	Sea	2019-04-01	GWAS
131	WG0342023-DNA_D06_LY18A0139	M	Contao	Immature	0	6201	5767	77	5	0.08	Sea	2019-04-01	GWAS
132	WG0342023-DNA_D07_LY18A0147	M	Contao	Immature	0	8831	8213	88	5	0.06	Sea	2019-04-01	GWAS
133	WG0342023-DNA_D09_LY18A0163	M	Contao	Immature	0	7108	6610	82	5	0.07	Sea	2019-04-01	GWAS
134	WG0342023-DNA_D10_LY18A0171	M	Contao	Immature	0	5319	4946	73	5	0.09	Sea	2019-04-01	GWAS
135	WG0342023-DNA_D11_LY18A0179	M	Contao	Immature	0	2716	2526	67	5	0.18	Sea	2019-04-01	GWAS
136	WG0342023-DNA_D12_LY18A0186	M	Contao	Immature	0	6657	6191	82	5	0.08	Sea	2019-04-01	GWAS
137	WG0342023-DNA_E01_LY18A0100	M	Contao	Immature	0	5644	5249	74	5	0.09	Sea	2019-04-01	GWAS
138	WG0342023-DNA_E02_LY18A0108	M	Contao	Immature	0	7739	7197	82	5	0.06	Sea	2019-04-01	GWAS
139	WG0342023-DNA_E03_LY18A0116	M	Contao	Immature	0	6995	6505	82	5	0.07	Sea	2019-04-01	GWAS
140	WG0342023-DNA_E04_LY18A0124	M	Contao	Immature	0	5550	5162	76	5	0.09	Sea	2019-04-01	GWAS
141	WG0342023-DNA_E05_LY18A0132	M	Contao	Immature	0	5478	5095	73	5	0.09	Sea	2019-04-01	GWAS
142	WG0342023-DNA_E06_LY18A0140	M	Contao	Immature	0	5281	4912	78	5	0.09	Sea	2019-04-01	GWAS
143	WG0342023-DNA_E07_LY18A0148	M	Contao	Immature	0	7007	6517	85	5	0.07	Sea	2019-04-01	GWAS
144	WG0342023-DNA_E08_LY18A0156	M	Contao	Immature	0	7818	7271	82	5	0.06	Sea	2019-04-01	GWAS
145	WG0342023-DNA_E09_LY18A0164	M	Contao	Immature	0	6028	5606	82	5	0.08	Sea	2019-04-01	GWAS
146	WG0342023-DNA_E10_LY18A0172	M	Contao	Immature	0	6153	5722	78	5	0.08	Sea	2019-04-01	GWAS
147	WG0342023-DNA_E11_LY18A0180	M	Contao	Immature	0	4182	3889	74	5	0.12	Sea	2019-04-01	GWAS
148	WG0342023-DNA_E12_LY18A0187	M	Contao	Immature	0	6928	6443	79	5	0.07	Sea	2019-04-01	GWAS
149	WG0342023-DNA_F01_LY18A0101	M	Contao	Immature	0	7105	6608	82	5	0.07	Sea	2019-04-01	GWAS
150	WG0342023-DNA_F02_LY18A0109	M	Contao	Immature	0	4957	4610	77	5	0.1	Sea	2019-04-01	GWAS
151	WG0342023-DNA_F03_LY18A0117	M	Contao	Immature	0	8253	7675	83	5	0.06	Sea	2019-04-01	GWAS
152	WG0342023-DNA_F04_LY18A0125	M	Contao	Immature	0	5857	5447	80	5	0.09	Sea	2019-04-01	GWAS
153	WG0342023-DNA_F05_LY18A0133	M	Contao	Immature	0	5185	4822	75	5	0.1	Sea	2019-04-01	GWAS
154	WG0342023-DNA_F07_LY18A0149	M	Contao	Mature	1	7465	6943	86	310	4.15	Sea	2019-04-01	GWAS
155	WG0342023-DNA_F08_LY18A0157	M	Contao	Immature	0	6493	6039	79	5	0.08	Sea	2019-04-01	GWAS
156	WG0342023-DNA_F09_LY18A0165	M	Contao	Immature	0	6769	6296	79	5	0.07	Sea	2019-04-01	GWAS
157	WG0342023-DNA_F10_LY18A0173	M	Contao	Immature	0	7024	6532	83	5	0.07	Sea	2019-04-01	GWAS
158	WG0342023-DNA_F11_LY18A0181	M	Contao	Immature	0	7765	7222	83	5	0.06	Sea	2019-04-01	GWAS
159	WG0342023-DNA_F12_LY18A0188	M	Contao	Immature	0	7530	7003	82	5	0.07	Sea	2019-04-01	GWAS
160	WG0342023-DNA_G01_LY18A0102	M	Contao	Immature	0	6774	6300	81	5	0.07	Sea	2019-04-01	GWAS
161	WG0342023-DNA_G02_LY18A0110	M	Contao	Immature	0	5471	5088	77	5	0.09	Sea	2019-04-01	GWAS
162	WG0342023-DNA_G03_LY18A0118	M	Contao	Immature	0	6069	5644	78	5	0.08	Sea	2019-04-01	GWAS
163	WG0342023-DNA_G04_LY18A0126	M	Contao	Immature	0	4837	4499	73	5	0.1	Sea	2019-04-01	GWAS
164	WG0342023-DNA_G06_LY18A0142	M	Contao	Immature	0	5317	4945	77	5	0.09	Sea	2019-04-01	GWAS
165	WG0342023-DNA_G07_LY18A0150	M	Contao	Immature	0	8080	7514	84	5	0.06	Sea	2019-04-01	GWAS
166	WG0342023-DNA_G08_LY18A0158	M	Contao	Immature	0	5809	5403	75	5	0.09	Sea	2019-04-01	GWAS
167	WG0342023-DNA_G09_LY18A0166	M	Contao	Immature	0	7091	6595	82	5	0.07	Sea	2019-04-01	GWAS
168	WG0342023-DNA_G10_LY18A0174	M	Contao	Immature	0	7734	7193	84	5	0.06	Sea	2019-04-01	GWAS
169	WG0342023-DNA_G11_LY18A0182	M	Contao	Immature	0	8797	8182	88	5	0.06	Sea	2019-04-01	GWAS
170	WG0342023-DNA_G12_LY18A0189	M	Contao	Immature	0	7170	6668	80	5	0.07	Sea	2019-04-01	GWAS
171	WG0342023-DNA_H01_LY18A0103	M	Contao	Immature	0	8265	7686	88	5	0.06	Sea	2019-04-01	GWAS
172	WG0342023-DNA_H02_LY18A0111	M	Contao	Immature	0	5401	5023	77	5	0.09	Sea	2019-04-01	GWAS
173	WG0342023-DNA_H03_LY18A0119	M	Contao	Immature	0	5965	5548	77	5	0.08	Sea	2019-04-01	GWAS
174	WG0342023-DNA_H04_LY18A0127	M	Contao	Immature	0	8473	7880	84	5	0.06	Sea	2019-04-01	GWAS
175	WG0342023-DNA_H05_LY18A0135	M	Contao	Immature	0	5317	4945	74	5	0.09	Sea	2019-04-01	GWAS
176	WG0342023-DNA_H06_LY18A0143	M	Contao	Immature	0	4271	3972	70	5	0.12	Sea	2019-04-01	GWAS
177	WG0342023-DNA_H07_LY18A0151	M	Contao	Immature	0	7031	6539	80	5	0.07	Sea	2019-04-01	GWAS
178	WG0342023-DNA_H08_LY18A0159	M	Contao	Immature	0	7132	6633	83	5	0.07	Sea	2019-04-01	GWAS
179	WG0342023-DNA_H09_LY18A0167	M	Contao	Immature	0	5560	5171	72	5	0.09	Sea	2019-04-01	GWAS
180	WG0342023-DNA_H10_LY18A0175	M	Contao	Immature	0	7542	7014	84	5	0.07	Sea	2019-04-01	GWAS
181	WG0342023-DNA_H11_LY18A0183	M	Contao	Immature	0	8245	7668	85	5	0.06	Sea	2019-04-01	GWAS
182	WG0342023-DNA_H12_LY18A0190	M	Contao	Immature	0	4794	4459	76	5	0.1	Sea	2019-04-01	GWAS
183	WG0342024-DNA_A02_LY18A0198	M	Contao	Immature	0	6491	6037	80	5	0.08	Sea	2019-04-01	GWAS
184	WG0342024-DNA_A03_LY18A0206	M	Contao	Immature	0	5697	5298	77	5	0.09	Sea	2019-04-01	GWAS
185	WG0342024-DNA_A04_LY18A0214	M	Contao	Immature	0	8317	7735	88	5	0.06	Sea	2019-04-01	GWAS
186	WG0342024-DNA_A06_LY18A0231	M	Contao	Immature	0	7093	6597	80	5	0.07	Sea	2019-04-01	GWAS
187	WG0342024-DNA_A07_LY18A0244	M	Contao	Immature	0	5992	5572	76	5	0.08	Sea	2019-04-01	GWAS
188	WG0342024-DNA_A08_LY18A0252	M	Contao	Immature	0	7837	7289	81	5	0.06	Sea	2019-04-01	GWAS
189	WG0342024-DNA_A09_LY18A0260	M	Contao	Immature	0	6551	6092	80	5	0.08	Sea	2019-04-01	GWAS
190	WG0342024-DNA_A10_LY18A0268	M	Contao	Immature	0	5589	5197	78	5	0.09	Sea	2019-04-01	GWAS
191	WG0342024-DNA_A11_LY18A0276	M	Contao	Immature	0	5543	5155	75	5	0.09	Sea	2019-04-01	GWAS
192	WG0342024-DNA_B01_LY18A0191	M	Contao	Immature	0	6477	6023	82	5	0.08	Sea	2019-04-01	GWAS
193	WG0342024-DNA_B02_LY18A0199	M	Contao	Immature	0	7007	6517	80	5	0.07	Sea	2019-04-01	GWAS
194	WG0342024-DNA_B03_LY18A0207	M	Contao	Immature	0	6489	6034	81	5	0.08	Sea	2019-04-01	GWAS
195	WG0342024-DNA_B04_LY18A0215	M	Contao	Immature	0	5077	4722	71	5	0.1	Sea	2019-04-01	GWAS
196	WG0342024-DNA_B05_LY18A0223	M	Contao	Immature	0	1753	1631	57	5	0.29	Sea	2019-04-01	GWAS
197	WG0342024-DNA_B06_LY18A0232	M	Contao	Immature	0	7017	6525	80	5	0.07	Sea	2019-04-01	GWAS
198	WG0342024-DNA_B07_LY18A0245	M	Contao	Immature	0	6899	6416	76	5	0.07	Sea	2019-04-01	GWAS
199	WG0342024-DNA_B08_LY18A0253	M	Contao	Immature	0	7828	7280	80	5	0.06	Sea	2019-04-01	GWAS
200	WG0342024-DNA_B09_LY18A0261	M	Contao	Immature	0	4677	4349	74	20	0.43	Sea	2019-04-01	GWAS
201	WG0342024-DNA_B10_LY18A0269	M	Contao	Immature	0	7434	6914	83	5	0.07	Sea	2019-04-01	GWAS
202	WG0342024-DNA_B11_LY18A0277	M	Contao	Immature	0	4189	3896	72	5	0.12	Sea	2019-04-01	GWAS
203	WG0342024-DNA_B12_LY18A0284	M	Contao	Immature	0	7144	6644	85	5	0.07	Sea	2019-04-01	GWAS
204	WG0342024-DNA_C01_LY18A0192	M	Contao	Immature	0	6256	5818	78	5	0.08	Sea	2019-04-01	GWAS
205	WG0342024-DNA_C02_LY18A0200	M	Contao	Immature	0	6693	6224	80	5	0.07	Sea	2019-04-01	GWAS
206	WG0342024-DNA_C04_LY18A0216	M	Contao	Immature	0	7050	6557	80	5	0.07	Sea	2019-04-01	GWAS
207	WG0342024-DNA_C05_LY18A0224	M	Contao	Immature	0	6693	6224	78	5	0.07	Sea	2019-04-01	GWAS
208	WG0342024-DNA_C06_LY18A0233	M	Contao	Immature	0	7641	7106	84	5	0.07	Sea	2019-04-01	GWAS
209	WG0342024-DNA_C07_LY18A0246	M	Contao	Immature	0	7746	7204	85	5	0.06	Sea	2019-04-01	GWAS
210	WG0342024-DNA_C08_LY18A0254	M	Contao	Immature	0	6940	6454	84	5	0.07	Sea	2019-04-01	GWAS
211	WG0342024-DNA_C09_LY18A0262	M	Contao	Immature	0	6251	5813	78	5	0.08	Sea	2019-04-01	GWAS
212	WG0342024-DNA_C10_LY18A0270	M	Contao	Immature	0	6625	6162	79	5	0.08	Sea	2019-04-01	GWAS
213	WG0342024-DNA_C11_LY18A0278	M	Contao	Immature	0	7674	7137	84	5	0.07	Sea	2019-04-01	GWAS
214	WG0342024-DNA_C12_LY18A0285	M	Contao	Immature	0	6102	5675	80	5	0.08	Sea	2019-04-01	GWAS
215	WG0342024-DNA_D01_LY18A0193	M	Contao	Immature	0	6733	6262	79	5	0.07	Sea	2019-04-01	GWAS
216	WG0342024-DNA_D02_LY18A0201	M	Contao	Immature	0	5279	4909	77	5	0.09	Sea	2019-04-01	GWAS
217	WG0342024-DNA_D03_LY18A0209	M	Contao	Immature	0	4257	3959	72	5	0.12	Sea	2019-04-01	GWAS
218	WG0342024-DNA_D04_LY18A0217	M	Contao	Immature	0	4741	4410	77	5	0.11	Sea	2019-04-01	GWAS
219	WG0342024-DNA_D05_LY18A0225	M	Contao	Immature	0	4110	3823	73	5	0.12	Sea	2019-04-01	GWAS
220	WG0342024-DNA_D06_LY18A0234	M	Contao	Immature	0	6465	6012	81	5	0.08	Sea	2019-04-01	GWAS
221	WG0342024-DNA_D07_LY18A0247	M	Contao	Immature	0	6498	6043	78	5	0.08	Sea	2019-04-01	GWAS
222	WG0342024-DNA_D08_LY18A0255	M	Contao	Immature	0	6421	5972	80	5	0.08	Sea	2019-04-01	GWAS
223	WG0342024-DNA_D09_LY18A0263	M	Contao	Immature	0	7163	6662	83	5	0.07	Sea	2019-04-01	GWAS
224	WG0342024-DNA_D10_LY18A0271	M	Contao	Immature	0	5296	4925	77	5	0.09	Sea	2019-04-01	GWAS
225	WG0342024-DNA_D11_LY18A0279	M	Contao	Immature	0	7828	7280	82	5	0.06	Sea	2019-04-01	GWAS
226	WG0342024-DNA_D12_LY18A0286	M	Contao	Immature	0	8082	7516	82	5	0.06	Sea	2019-04-01	GWAS
227	WG0342024-DNA_E01_LY18A0194	M	Contao	Mature	1	6081	5655	79	150	2.47	Sea	2019-04-01	GWAS
228	WG0342024-DNA_E02_LY18A0202	M	Contao	Immature	0	7319	6807	77	5	0.07	Sea	2019-04-01	GWAS
229	WG0342024-DNA_E03_LY18A0210	M	Contao	Immature	0	4127	3838	71	5	0.12	Sea	2019-04-01	GWAS
230	WG0342024-DNA_E04_LY18A0218	M	Contao	Immature	0	6870	6389	83	5	0.07	Sea	2019-04-01	GWAS
231	WG0342024-DNA_E05_LY18A0226	M	Contao	Immature	0	6280	5840	76	5	0.08	Sea	2019-04-01	GWAS
232	WG0342024-DNA_E06_LY18A0235	M	Contao	Immature	0	6085	5659	78	5	0.08	Sea	2019-04-01	GWAS
233	WG0342024-DNA_E07_LY18A0248	M	Contao	Immature	0	8922	8298	86	5	0.06	Sea	2019-04-01	GWAS
234	WG0342024-DNA_E08_LY18A0256	M	Contao	Immature	0	7818	7271	80	5	0.06	Sea	2019-04-01	GWAS
235	WG0342024-DNA_E09_LY18A0264	M	Contao	Immature	0	6623	6159	79	5	0.08	Sea	2019-04-01	GWAS
236	WG0342024-DNA_E10_LY18A0272	M	Contao	Immature	0	9076	8441	85	5	0.06	Sea	2019-04-01	GWAS
237	WG0342024-DNA_E11_LY18A0280	M	Contao	Immature	0	5613	5220	78	5	0.09	Sea	2019-04-01	GWAS
238	WG0342024-DNA_E12_LY18A0287	M	Contao	Immature	0	9035	8403	86	5	0.06	Sea	2019-04-01	GWAS
239	WG0342024-DNA_F01_LY18A0195	M	Contao	Immature	0	7305	6793	79	5	0.07	Sea	2019-04-01	GWAS
240	WG0342024-DNA_F02_LY18A0203	M	Contao	Immature	0	5931	5515	77	5	0.08	Sea	2019-04-01	GWAS
241	WG0342024-DNA_F03_LY18A0211	M	Contao	Immature	0	7943	7387	85	5	0.06	Sea	2019-04-01	GWAS
242	WG0342024-DNA_F04_LY18A0219	M	Contao	Immature	0	7043	6550	80	5	0.07	Sea	2019-04-01	GWAS
243	WG0342024-DNA_F05_LY18A0227	M	Contao	Immature	0	7506	6981	83	5	0.07	Sea	2019-04-01	GWAS
244	WG0342024-DNA_F06_LY18A0236	M	Contao	Immature	0	6275	5836	81	5	0.08	Sea	2019-04-01	GWAS
245	WG0342024-DNA_F07_LY18A0249	M	Contao	Immature	0	8281	7702	83	5	0.06	Sea	2019-04-01	GWAS
246	WG0342024-DNA_F08_LY18A0257	M	Contao	Immature	0	6829	6351	79	5	0.07	Sea	2019-04-01	GWAS
247	WG0342024-DNA_F09_LY18A0265	M	Contao	Immature	0	8109	7541	84	5	0.06	Sea	2019-04-01	GWAS
248	WG0342024-DNA_F10_LY18A0273	M	Contao	Immature	0	7921	7367	85	5	0.06	Sea	2019-04-01	GWAS
249	WG0342024-DNA_F11_LY18A0281	M	Contao	Immature	0	7993	7434	81	5	0.06	Sea	2019-04-01	GWAS
250	WG0342024-DNA_F12_LY18A0288	M	Contao	Immature	0	7177	6675	81	5	0.07	Sea	2019-04-01	GWAS
251	WG0342024-DNA_G01_LY18A0196	M	Contao	Immature	0	7597	7066	87	5	0.07	Sea	2019-04-01	GWAS
252	WG0342024-DNA_G02_LY18A0204	M	Contao	Immature	0	4696	4367	73	5	0.11	Sea	2019-04-01	GWAS
253	WG0342024-DNA_G03_LY18A0212	M	Contao	Immature	0	7170	6668	84	5	0.07	Sea	2019-04-01	GWAS
254	WG0342024-DNA_G04_LY18A0220	M	Contao	Immature	0	7396	6878	82	20	0.27	Sea	2019-04-01	GWAS
255	WG0342024-DNA_G05_LY18A0228	M	Contao	Immature	0	6676	6209	83	5	0.07	Sea	2019-04-01	GWAS
256	WG0342024-DNA_G06_LY18A0237	M	Contao	Immature	0	4254	3956	74	5	0.12	Sea	2019-04-01	GWAS
257	WG0342024-DNA_G07_LY18A0250	M	Contao	Immature	0	7506	6981	82	5	0.07	Sea	2019-04-01	GWAS
258	WG0342024-DNA_G08_LY18A0258	M	Contao	Immature	0	4307	4006	72	5	0.12	Sea	2019-04-01	GWAS
259	WG0342024-DNA_G09_LY18A0266	M	Contao	Immature	0	5716	5316	78	5	0.09	Sea	2019-04-01	GWAS
260	WG0342024-DNA_G10_LY18A0274	M	Contao	Immature	0	7629	7095	82	5	0.07	Sea	2019-04-01	GWAS
261	WG0342024-DNA_G11_LY18A0282	M	Contao	Immature	0	6229	5793	79	5	0.08	Sea	2019-04-01	GWAS
262	WG0342024-DNA_G12_LY18A0289	M	Contao	Immature	0	6671	6204	77	5	0.07	Sea	2019-04-01	GWAS
263	WG0342024-DNA_H01_LY18A0197	M	Contao	Immature	0	8272	7693	86	5	0.06	Sea	2019-04-01	GWAS
264	WG0342024-DNA_H02_LY18A0205	M	Contao	Immature	0	6282	5842	80	5	0.08	Sea	2019-04-01	GWAS
265	WG0342024-DNA_H03_LY18A0213	M	Contao	Immature	0	9940	9244	88	5	0.05	Sea	2019-04-01	GWAS
266	WG0342024-DNA_H05_LY18A0229	M	Contao	Immature	0	8457	7865	85	5	0.06	Sea	2019-04-01	GWAS
267	WG0342024-DNA_H06_LY18A0243	M	Contao	Immature	0	5284	4914	75	5	0.09	Sea	2019-04-01	GWAS
268	WG0342024-DNA_H07_LY18A0251	M	Contao	Immature	0	7518	6992	80	5	0.07	Sea	2019-04-01	GWAS
269	WG0342024-DNA_H08_LY18A0259	M	Contao	Immature	0	5776	5372	73	5	0.09	Sea	2019-04-01	GWAS
270	WG0342024-DNA_H09_LY18A0267	M	Contao	Immature	0	10751	9998	98	5	0.05	Sea	2019-04-01	GWAS
271	WG0342024-DNA_H10_LY18A0275	M	Contao	Immature	0	5905	5492	78	5	0.08	Sea	2019-04-01	GWAS
272	WG0342024-DNA_H11_LY18A0283	M	Contao	Immature	0	7674	7137	82	5	0.07	Sea	2019-04-01	GWAS
273	WG0342024-DNA_H12_LY18A0290	M	Contao	Immature	0	7981	7423	88	5	0.06	Sea	2019-04-01	GWAS
274	WG0342025-DNA_A02_LY18A0298	M	Contao	Immature	0	7427	6907	81	5	0.07	Sea	2019-04-01	GWAS
275	WG0342025-DNA_A03_LY18A0306	M	Contao	Immature	0	4665	4338	75	5	0.11	Sea	2019-04-01	GWAS
276	WG0342025-DNA_A04_LY18A0314	M	Contao	Immature	0	4871	4530	71	5	0.1	Sea	2019-04-01	GWAS
277	WG0342025-DNA_A05_LY18A0322	M	Contao	Immature	0	5358	4983	77	5	0.09	Sea	2019-04-01	GWAS
278	WG0342025-DNA_A06_LY18A0330	M	Contao	Immature	0	8533	7936	90	5	0.06	Sea	2019-04-01	GWAS
279	WG0342025-DNA_A07_LY18A0339	M	Contao	Immature	0	7345	6831	84	5	0.07	Sea	2019-04-01	GWAS
280	WG0342025-DNA_A08_LY18A0347	M	Contao	Immature	0	9117	8478	88	5	0.05	Sea	2019-04-01	GWAS
281	WG0342025-DNA_A09_LY18A0389	M	Manihueico	Mature	1	6489	6035	81	205	3.16	Sea	2019-07-01	GWAS
282	WG0342025-DNA_A10_LY18A0397	M	Manihueico	Mature	1	5032	4680	74	210	4.17	Sea	2019-07-01	GWAS
283	WG0342025-DNA_A11_LY18A0405	M	Manihueico	Mature	1	3575	3325	72	130	3.64	Sea	2019-04-01	GWAS
284	WG0342025-DNA_B01_LY18A0291	M	Contao	Immature	0	7093	6597	81	5	0.07	Sea	2019-04-01	GWAS
285	WG0342025-DNA_B02_LY18A0299	M	Contao	Immature	0	5670	5273	74	5	0.09	Sea	2019-04-01	GWAS
286	WG0342025-DNA_B03_LY18A0307	M	Contao	Immature	0	7833	7284	84	5	0.06	Sea	2019-04-01	GWAS
287	WG0342025-DNA_B04_LY18A0315	M	Contao	Immature	0	7686	7148	81	5	0.07	Sea	2019-04-01	GWAS
288	WG0342025-DNA_B05_LY18A0323	M	Contao	Immature	0	8260	7682	85	5	0.06	Sea	2019-04-01	GWAS
289	WG0342025-DNA_B06_LY18A0331	M	Contao	Immature	0	9455	8793	87	5	0.05	Sea	2019-04-01	GWAS
290	WG0342025-DNA_B07_LY18A0340	M	Contao	Immature	0	6988	6499	83	5	0.07	Sea	2019-04-01	GWAS
291	WG0342025-DNA_B08_LY18A0348	M	Contao	Immature	0	3529	3282	65	5	0.14	Sea	2019-04-01	GWAS
292	WG0342025-DNA_B09_LY18A0390	M	Manihueico	Mature	1	3575	3325	73	120	3.36	Sea	2019-07-01	GWAS
293	WG0342025-DNA_C01_LY18A0292	M	Contao	Immature	0	6508	6052	78	5	0.08	Sea	2019-04-01	GWAS
294	WG0342025-DNA_C02_LY18A0300	M	Contao	Immature	0	8154	7583	84	5	0.06	Sea	2019-04-01	GWAS
295	WG0342025-DNA_C03_LY18A0308	M	Contao	Immature	0	6628	6164	74	5	0.08	Sea	2019-04-01	GWAS
296	WG0342025-DNA_C04_LY18A0316	M	Contao	Immature	0	7434	6914	81	20	0.27	Sea	2019-04-01	GWAS
297	WG0342025-DNA_C05_LY18A0324	M	Contao	Immature	0	7249	6742	82	5	0.07	Sea	2019-04-01	GWAS
298	WG0342025-DNA_C06_LY18A0333	M	Contao	Immature	0	7840	7291	83	5	0.06	Sea	2019-04-01	GWAS
299	WG0342025-DNA_C07_LY18A0341	M	Contao	Immature	0	7223	6717	81	5	0.07	Sea	2019-04-01	GWAS
300	WG0342025-DNA_C08_LY18A0349	M	Contao	Immature	0	7000	6510	80	5	0.07	Sea	2019-04-01	GWAS
301	WG0342025-DNA_C09_LY18A0391	M	Manihueico	Mature	1	4973	4625	74	255	5.13	Sea	2019-07-01	GWAS
302	WG0342025-DNA_C11_LY18A0407	M	Manihueico	Mature	1	4624	4300	71	255	5.51	Sea	2019-07-01	GWAS
303	WG0342025-DNA_D01_LY18A0293	M	Contao	Immature	0	5337	4963	75	5	0.09	Sea	2019-04-01	GWAS
304	WG0342025-DNA_D02_LY18A0301	M	Contao	Immature	0	8406	7818	85	5	0.06	Sea	2019-04-01	GWAS
305	WG0342025-DNA_D03_LY18A0309	M	Contao	Immature	0	7360	6845	79	5	0.07	Sea	2019-04-01	GWAS
306	WG0342025-DNA_D04_LY18A0317	M	Contao	Immature	0	7734	7193	83	5	0.06	Sea	2019-04-01	GWAS
307	WG0342025-DNA_D05_LY18A0325	M	Contao	Immature	0	8681	8073	87	5	0.06	Sea	2019-04-01	GWAS
308	WG0342025-DNA_D06_LY18A0334	M	Contao	Immature	0	4621	4298	72	5	0.11	Sea	2019-04-01	GWAS
309	WG0342025-DNA_D07_LY18A0342	M	Contao	Immature	0	7199	6695	83	5	0.07	Sea	2019-04-01	GWAS
310	WG0342025-DNA_D08_LY18A0350	M	Contao	Immature	0	2773	2579	65	5	0.18	Sea	2019-04-01	GWAS
311	WG0342025-DNA_D09_LY18A0392	M	Manihueico	Mature	1	4199	3905	70	185	4.41	Sea	2019-07-01	GWAS
312	WG0342025-DNA_D11_LY18A0408	M	Manihueico	Mature	1	5360	4985	76	235	4.38	Sea	2019-07-01	GWAS
313	WG0342025-DNA_E01_LY18A0294	M	Contao	Immature	0	5027	4675	76	5	0.1	Sea	2019-04-01	GWAS
314	WG0342025-DNA_E02_LY18A0302	M	Contao	Immature	0	6789	6313	80	5	0.07	Sea	2019-04-01	GWAS
315	WG0342025-DNA_E03_LY18A0310	M	Contao	Immature	0	5670	5273	80	5	0.09	Sea	2019-04-01	GWAS
316	WG0342025-DNA_E04_LY18A0318	M	Contao	Immature	0	7074	6579	74	20	0.28	Sea	2019-04-01	GWAS
317	WG0342025-DNA_E05_LY18A0326	M	Contao	Immature	0	6909	6425	83	5	0.07	Sea	2019-04-01	GWAS
318	WG0342025-DNA_E06_LY18A0335	M	Contao	Immature	0	8968	8340	89	5	0.06	Sea	2019-04-01	GWAS
319	WG0342025-DNA_E07_LY18A0343	M	Contao	Immature	0	7833	7284	83	5	0.06	Sea	2019-04-01	GWAS
320	WG0342025-DNA_E08_LY18A0351	M	Contao	Immature	0	6594	6133	79	5	0.08	Sea	2019-04-01	GWAS
321	WG0342025-DNA_E11_LY18A0409	M	Manihueico	Mature	1	5038	4685	72	185	3.67	Sea	2019-07-01	GWAS
322	WG0342025-DNA_F01_LY18A0295	M	Contao	Immature	0	8721	8110	87	5	0.06	Sea	2019-04-01	GWAS
323	WG0342025-DNA_F02_LY18A0303	M	Contao	Immature	0	7321	6809	83	5	0.07	Sea	2019-04-01	GWAS
324	WG0342025-DNA_F03_LY18A0311	M	Contao	Immature	0	6522	6066	77	5	0.08	Sea	2019-04-01	GWAS
325	WG0342025-DNA_F04_LY18A0319	M	Contao	Immature	0	8298	7717	84	5	0.06	Sea	2019-04-01	GWAS
326	WG0342025-DNA_F05_LY18A0327	M	Contao	Mature	1	4643	4318	77	560	12.06	Sea	2019-04-01	GWAS
327	WG0342025-DNA_F06_LY18A0336	M	Contao	Immature	0	4914	4570	73	5	0.1	Sea	2019-04-01	GWAS
328	WG0342025-DNA_F07_LY18A0344	M	Contao	Immature	0	6383	5936	80	5	0.08	Sea	2019-04-01	GWAS
329	WG0342025-DNA_F08_LY18A0386	M	Manihueico	Mature	1	4312	4010	70	240	5.57	Sea	2019-07-01	GWAS
330	WG0342025-DNA_F09_LY18A0394	M	Manihueico	Mature	1	6027	5605	77	265	4.4	Sea	2019-07-01	GWAS
331	WG0342025-DNA_G01_LY18A0296	M	Contao	Immature	0	7305	6793	83	5	0.07	Sea	2019-04-01	GWAS
332	WG0342025-DNA_G02_LY18A0304	M	Contao	Immature	0	7525	6999	82	5	0.07	Sea	2019-04-01	GWAS
333	WG0342025-DNA_G03_LY18A0312	M	Contao	Immature	0	5836	5427	76	5	0.09	Sea	2019-04-01	GWAS
334	WG0342025-DNA_G04_LY18A0320	M	Contao	Immature	0	7830	7282	85	5	0.06	Sea	2019-04-01	GWAS
335	WG0342025-DNA_G05_LY18A0328	M	Contao	Immature	0	9527	8860	87	5	0.05	Sea	2019-04-01	GWAS
336	WG0342025-DNA_G06_LY18A0337	M	Contao	Immature	0	5493	5108	75	5	0.09	Sea	2019-04-01	GWAS
337	WG0342025-DNA_G07_LY18A0345	M	Contao	Immature	0	6714	6244	82	5	0.07	Sea	2019-04-01	GWAS
338	WG0342025-DNA_G08_LY18A0387	M	Manihueico	Mature	1	6473	6020	78	325	5.02	Sea	2019-07-01	GWAS
339	WG0342025-DNA_H01_LY18A0297	M	Contao	Immature	0	7305	6793	86	5	0.07	Sea	2019-04-01	GWAS
340	WG0342025-DNA_H02_LY18A0305	M	Contao	Immature	0	6510	6055	83	5	0.08	Sea	2019-04-01	GWAS
341	WG0342025-DNA_H03_LY18A0313	M	Contao	Immature	0	6714	6244	80	5	0.07	Sea	2019-04-01	GWAS
342	WG0342025-DNA_H04_LY18A0321	M	Contao	Immature	0	9640	8965	88	5	0.05	Sea	2019-04-01	GWAS
343	WG0342025-DNA_H05_LY18A0329	M	Contao	Immature	0	4665	4338	74	5	0.11	Sea	2019-04-01	GWAS
344	WG0342025-DNA_H06_LY18A0338	M	Contao	Immature	0	8425	7836	85	5	0.06	Sea	2019-04-01	GWAS
345	WG0342025-DNA_H07_LY18A0346	M	Contao	Immature	0	6474	6021	74	5	0.08	Sea	2019-04-01	GWAS
346	WG0342026-DNA_A07_LY18A0467	M	Manihueico	Mature	1	4882	4540	74	155	3.17	Sea	2019-07-01	GWAS
347	WG0342026-DNA_B12_LY18A0507	M	Manihueico	Mature	1	5495	5110	73	155	2.82	Sea	2019-07-01	GWAS
348	WG0342026-DNA_C05_LY18A0453	M	Manihueico	Mature	1	6237	5800	73	225	3.61	Sea	2019-07-01	GWAS
349	WG0342026-DNA_C12_LY18A0508	M	Manihueico	Mature	1	6038	5615	75	340	5.63	Sea	2019-07-01	GWAS
350	WG0342026-DNA_D02_LY18A0430	M	Manihueico	Mature	1	4237	3940	72	320	7.55	Sea	2019-07-01	GWAS
351	WG0342026-DNA_D05_LY18A0454	M	Manihueico	Mature	1	6091	5665	73	325	5.34	Sea	2019-07-01	GWAS
352	WG0342026-DNA_D07_LY18A0470	M	Manihueico	Mature	1	5016	4665	78	195	3.89	Sea	2019-07-01	GWAS
353	WG0342026-DNA_D12_LY18A0509	M	Manihueico	Mature	1	4780	4445	75	170	3.56	Sea	2019-07-01	GWAS
354	WG0342026-DNA_E02_LY18A0431	M	Manihueico	Mature	1	6624	6160	79	350	5.28	Sea	2019-07-01	GWAS
355	WG0342026-DNA_E06_LY18A0463	M	Manihueico	Mature	1	5075	4720	71	265	5.22	Sea	2019-07-01	GWAS
356	WG0342026-DNA_E12_LY18A0510	M	Manihueico	Mature	1	4527	4210	73	220	4.86	Sea	2019-07-01	GWAS
357	WG0342026-DNA_F05_LY18A0456	M	Manihueico	Mature	1	5022	4670	72	200	3.98	Sea	2019-07-01	GWAS
358	WG0342026-DNA_F12_LY18A0511	M	Manihueico	Mature	1	5425	5045	76	130	2.4	Sea	2019-07-01	GWAS
359	WG0342026-DNA_G05_LY18A0457	M	Manihueico	Mature	1	4742	4410	67	240	5.06	Sea	2019-07-01	GWAS
360	WG0342026-DNA_G07_LY18A0473	M	Manihueico	Mature	1	5113	4755	74	245	4.79	Sea	2019-07-01	GWAS
361	WG0342026-DNA_G08_LY18A0481	M	Manihueico	Mature	1	5280	4910	77	285	5.4	Sea	2019-07-01	GWAS
362	WG0342026-DNA_G10_LY18A0497	M	Manihueico	Mature	1	4860	4520	73	395	8.13	Sea	2019-07-01	GWAS
363	WG0342026-DNA_H05_LY18A0458	M	Manihueico	Mature	1	5387	5010	94	300	5.57	Sea	2019-07-01	GWAS
364	WG0342026-DNA_H12_LY18A0513	M	Manihueico	Mature	1	5882	5470	77	145	2.47	Sea	2019-07-01	GWAS
365	WG0342027-DNA_A03_LY18A0529	M	Manihueico	Mature	1	4704	4375	74	195	4.15	Sea	2019-07-01	GWAS
366	WG0342027-DNA_A07_LY18A0674	M	Manihueico	Immature	0	5511	5125	73	5	0.09	Sea	2019-07-01	GWAS
367	WG0342027-DNA_A08_LY18A0682	M	Manihueico	Immature	0	9237	8590	84	5	0.05	Sea	2019-07-01	GWAS
368	WG0342027-DNA_A09_LY18A0690	M	Manihueico	Mature	1	4613	4290	73	275	5.96	Sea	2019-07-01	GWAS
369	WG0342027-DNA_A10_LY18A0698	M	Manihueico	Immature	0	4903	4560	72	5	0.1	Sea	2019-07-01	GWAS
370	WG0342027-DNA_B01_LY18A0514	M	Manihueico	Mature	1	6022	5600	78	125	2.08	Sea	2019-07-01	GWAS
371	WG0342027-DNA_B03_LY18A0530	M	Manihueico	Mature	1	4769	4435	74	170	3.56	Sea	2019-07-01	GWAS
372	WG0342027-DNA_B04_LY18A0538	M	Manihueico	Mature	1	3688	3430	67	110	2.98	Sea	2019-07-01	GWAS
373	WG0342027-DNA_B06_LY18A0554	M	Manihueico	Mature	1	5183	4820	79	200	3.86	Sea	2019-07-01	GWAS
374	WG0342027-DNA_B07_LY18A0675	M	Manihueico	Immature	0	6108	5680	76	5	0.08	Sea	2019-07-01	GWAS
375	WG0342027-DNA_B08_LY18A0683	M	Manihueico	Immature	0	6446	5995	79	5	0.08	Sea	2019-07-01	GWAS
376	WG0342027-DNA_B09_LY18A0691	M	Manihueico	Immature	0	9242	8595	82	5	0.05	Sea	2019-07-01	GWAS
377	WG0342027-DNA_B10_LY18A0699	M	Manihueico	Immature	0	8538	7940	85	5	0.06	Sea	2019-07-01	GWAS
378	WG0342027-DNA_B11_LY18A0707	M	Manihueico	Immature	0	4435	4125	69	5	0.11	Sea	2019-07-01	GWAS
379	WG0342027-DNA_B12_LY18A0714	M	Manihueico	Immature	0	8263	7685	84	5	0.06	Sea	2019-07-01	GWAS
380	WG0342027-DNA_C02_LY18A0523	M	Manihueico	Mature	1	6656	6190	82	225	3.38	Sea	2019-07-01	GWAS
381	WG0342027-DNA_C03_LY18A0531	M	Manihueico	Mature	1	5204	4840	72	335	6.44	Sea	2019-07-01	GWAS
382	WG0342027-DNA_C04_LY18A0539	M	Manihueico	Mature	1	6833	6355	71	275	4.02	Sea	2019-07-01	GWAS
383	WG0342027-DNA_C06_LY18A0668	M	Manihueico	Immature	0	5984	5565	79	5	0.08	Sea	2019-07-01	GWAS
384	WG0342027-DNA_C07_LY18A0676	M	Manihueico	Immature	0	6661	6195	73	5	0.08	Sea	2019-07-01	GWAS
385	WG0342027-DNA_C08_LY18A0684	M	Manihueico	Immature	0	5108	4750	73	5	0.1	Sea	2019-07-01	GWAS
386	WG0342027-DNA_C09_LY18A0692	M	Manihueico	Immature	0	6731	6260	79	5	0.07	Sea	2019-07-01	GWAS
387	WG0342027-DNA_C10_LY18A0700	M	Manihueico	Immature	0	7726	7185	80	5	0.06	Sea	2019-07-01	GWAS
388	WG0342027-DNA_C11_LY18A0708	M	Manihueico	Immature	0	6414	5965	76	5	0.08	Sea	2019-07-01	GWAS
389	WG0342027-DNA_C12_LY18A0715	M	Manihueico	Immature	0	6699	6230	78	5	0.07	Sea	2019-07-01	GWAS
390	WG0342027-DNA_D01_LY18A0516	M	Manihueico	Mature	1	5000	4650	75	290	5.8	Sea	2019-07-01	GWAS
391	WG0342027-DNA_D02_LY18A0524	M	Manihueico	Mature	1	7108	6610	83	360	5.06	Sea	2019-07-01	GWAS
392	WG0342027-DNA_D03_LY18A0532	M	Manihueico	Mature	1	4591	4270	72	215	4.68	Sea	2019-07-01	GWAS
393	WG0342027-DNA_D06_LY18A0669	M	Manihueico	Immature	0	4806	4470	73	5	0.1	Sea	2019-07-01	GWAS
394	WG0342027-DNA_D07_LY18A0677	M	Manihueico	Immature	0	5301	4930	73	5	0.09	Sea	2019-07-01	GWAS
395	WG0342027-DNA_D08_LY18A0685	M	Manihueico	Mature	1	5360	4985	74	135	2.52	Sea	2019-07-01	GWAS
396	WG0342027-DNA_D09_LY18A0693	M	Manihueico	Immature	0	8102	7535	82	5	0.06	Sea	2019-07-01	GWAS
397	WG0342027-DNA_D10_LY18A0701	M	Manihueico	Immature	0	3495	3250	64	5	0.14	Sea	2019-07-01	GWAS
398	WG0342027-DNA_D11_LY18A0709	M	Manihueico	Immature	0	8753	8140	84	5	0.06	Sea	2019-07-01	GWAS
399	WG0342027-DNA_D12_LY18A0716	M	Manihueico	Immature	0	7161	6660	71	5	0.07	Sea	2019-07-01	GWAS
400	WG0342027-DNA_E01_LY18A0517	M	Manihueico	Mature	1	5398	5020	77	175	3.24	Sea	2019-07-01	GWAS
401	WG0342027-DNA_E03_LY18A0533	M	Manihueico	Mature	1	3618	3365	72	140	3.87	Sea	2019-07-01	GWAS
402	WG0342027-DNA_E04_LY18A0541	M	Manihueico	Mature	1	5145	4785	74	155	3.01	Sea	2019-07-01	GWAS
403	WG0342027-DNA_E06_LY18A0670	M	Manihueico	Immature	0	4935	4590	74	5	0.1	Sea	2019-07-01	GWAS
404	WG0342027-DNA_E07_LY18A0678	M	Manihueico	Immature	0	6522	6065	78	5	0.08	Sea	2019-07-01	GWAS
405	WG0342027-DNA_E08_LY18A0686	M	Manihueico	Immature	0	7570	7040	80	5	0.07	Sea	2019-07-01	GWAS
406	WG0342027-DNA_E09_LY18A0694	M	Manihueico	Immature	0	7075	6580	79	5	0.07	Sea	2019-07-01	GWAS
407	WG0342027-DNA_E10_LY18A0702	M	Manihueico	Immature	0	9661	8985	85	5	0.05	Sea	2019-07-01	GWAS
408	WG0342027-DNA_E11_LY18A0710	M	Manihueico	Mature	1	5473	5090	76	270	4.93	Sea	2019-07-01	GWAS
409	WG0342027-DNA_E12_LY18A0717	M	Manihueico	Mature	1	5957	5540	72	225	3.78	Sea	2019-07-01	GWAS
410	WG0342027-DNA_F02_LY18A0526	M	Manihueico	Mature	1	4478	4165	68	265	5.92	Sea	2019-07-01	GWAS
411	WG0342027-DNA_F03_LY18A0534	M	Manihueico	Mature	1	6081	5655	77	240	3.95	Sea	2019-07-01	GWAS
412	WG0342027-DNA_F04_LY18A0542	M	Manihueico	Mature	1	5731	5330	76	215	3.75	Sea	2019-07-01	GWAS
413	WG0342027-DNA_F06_LY18A0671	M	Manihueico	Immature	0	5360	4985	73	5	0.09	Sea	2019-07-01	GWAS
414	WG0342027-DNA_F07_LY18A0679	M	Manihueico	Immature	0	6151	5720	81	5	0.08	Sea	2019-07-01	GWAS
415	WG0342027-DNA_F08_LY18A0687	M	Manihueico	Immature	0	5462	5080	72	5	0.09	Sea	2019-07-01	GWAS
416	WG0342027-DNA_F09_LY18A0695	M	Manihueico	Immature	0	6715	6245	81	5	0.07	Sea	2019-07-01	GWAS
417	WG0342027-DNA_F10_LY18A0703	M	Manihueico	Mature	1	5054	4700	76	115	2.28	Sea	2019-07-01	GWAS
418	WG0342027-DNA_F11_LY18A0711	M	Manihueico	Immature	0	6651	6185	75	5	0.08	Sea	2019-07-01	GWAS
419	WG0342027-DNA_F12_LY18A0718	M	Manihueico	Immature	0	6780	6305	79	5	0.07	Sea	2019-07-01	GWAS
420	WG0342027-DNA_G02_LY18A0527	M	Manihueico	Mature	1	4473	4160	59	225	5.03	Sea	2019-07-01	GWAS
421	WG0342027-DNA_G03_LY18A0535	M	Manihueico	Mature	1	8640	8035	87	230	2.66	Sea	2019-07-01	GWAS
422	WG0342027-DNA_G06_LY18A0672	M	Manihueico	Immature	0	4602	4280	70	5	0.11	Sea	2019-07-01	GWAS
423	WG0342027-DNA_G07_LY18A0680	M	Manihueico	Immature	0	6543	6085	77	5	0.08	Sea	2019-07-01	GWAS
424	WG0342027-DNA_G08_LY18A0688	M	Manihueico	Immature	0	4737	4405	72	5	0.11	Sea	2019-07-01	GWAS
425	WG0342027-DNA_G09_LY18A0696	M	Manihueico	Immature	0	5478	5095	73	5	0.09	Sea	2019-07-01	GWAS
426	WG0342027-DNA_G10_LY18A0704	M	Manihueico	Immature	0	7269	6760	80	5	0.07	Sea	2019-07-01	GWAS
427	WG0342027-DNA_G11_LY18A0712	M	Manihueico	Immature	0	8500	7905	84	5	0.06	Sea	2019-07-01	GWAS
428	WG0342027-DNA_G12_LY18A0719	M	Manihueico	Immature	0	6769	6295	71	5	0.07	Sea	2019-07-01	GWAS
429	WG0342027-DNA_H06_LY18A0673	M	Manihueico	Immature	0	5871	5460	75	5	0.09	Sea	2019-07-01	GWAS
430	WG0342027-DNA_H07_LY18A0681	M	Manihueico	Immature	0	6753	6280	71	5	0.07	Sea	2019-07-01	GWAS
431	WG0342027-DNA_H08_LY18A0689	M	Manihueico	Immature	0	7419	6900	79	5	0.07	Sea	2019-07-01	GWAS
432	WG0342027-DNA_H09_LY18A0697	M	Manihueico	Immature	0	6097	5670	76	5	0.08	Sea	2019-07-01	GWAS
433	WG0342027-DNA_H10_LY18A0705	M	Manihueico	Immature	0	6425	5975	78	5	0.08	Sea	2019-07-01	GWAS
434	WG0342027-DNA_H11_LY18A0713	M	Manihueico	Immature	0	6027	5605	76	5	0.08	Sea	2019-07-01	GWAS
435	WG0342027-DNA_H12_LY18A0720	M	Manihueico	Immature	0	6522	6065	76	5	0.08	Sea	2019-07-01	GWAS
436	WG0342028-DNA_A02_LY18A0728	M	Manihueico	Immature	0	8914	8290	83	5	0.06	Sea	2019-07-01	GWAS
437	WG0342028-DNA_A03_LY18A0736	M	Manihueico	Immature	0	8511	7915	86	55	0.65	Sea	2019-07-01	GWAS
438	WG0342028-DNA_A04_LY18A0744	M	Manihueico	Immature	0	6215	5780	72	5	0.08	Sea	2019-07-01	GWAS
439	WG0342028-DNA_A05_LY18A0753	M	Manihueico	Immature	0	6952	6465	79	5	0.07	Sea	2019-07-01	GWAS
440	WG0342028-DNA_A06_LY18A0761	M	Manihueico	Immature	0	6780	6305	79	5	0.07	Sea	2019-07-01	GWAS
441	WG0342028-DNA_A07_LY18A0769	M	Manihueico	Mature	1	3059	2845	67	55	1.8	Sea	2019-07-01	GWAS
442	WG0342028-DNA_A08_LY18A0777	M	Manihueico	Immature	0	7048	6555	79	5	0.07	Sea	2019-07-01	GWAS
443	WG0342028-DNA_A09_LY18A0785	M	Manihueico	Immature	0	7398	6880	80	5	0.07	Sea	2019-07-01	GWAS
444	WG0342028-DNA_A10_LY18A0793	M	Manihueico	Immature	0	6629	6165	79	5	0.08	Sea	2019-07-01	GWAS
445	WG0342028-DNA_A11_LY18A0801	M	Manihueico	Immature	0	7860	7310	80	5	0.06	Sea	2019-07-01	GWAS
446	WG0342028-DNA_B01_LY18A0721	M	Manihueico	Immature	0	7237	6730	85	5	0.07	Sea	2019-07-01	GWAS
447	WG0342028-DNA_B02_LY18A0729	M	Manihueico	Immature	0	5022	4670	73	5	0.1	Sea	2019-07-01	GWAS
448	WG0342028-DNA_B03_LY18A0737	M	Manihueico	Immature	0	6952	6465	77	5	0.07	Sea	2019-07-01	GWAS
449	WG0342028-DNA_B04_LY18A0745	M	Manihueico	Immature	0	6801	6325	77	5	0.07	Sea	2019-07-01	GWAS
450	WG0342028-DNA_B05_LY18A0754	M	Manihueico	Immature	0	6280	5840	77	5	0.08	Sea	2019-07-01	GWAS
451	WG0342028-DNA_B06_LY18A0762	M	Manihueico	Immature	0	8618	8015	83	5	0.06	Sea	2019-07-01	GWAS
452	WG0342028-DNA_B07_LY18A0770	M	Manihueico	Immature	0	8102	7535	81	5	0.06	Sea	2019-07-01	GWAS
453	WG0342028-DNA_B08_LY18A0778	M	Manihueico	Immature	0	6522	6065	76	5	0.08	Sea	2019-07-01	GWAS
454	WG0342028-DNA_B09_LY18A0786	M	Manihueico	Immature	0	7903	7350	81	5	0.06	Sea	2019-07-01	GWAS
455	WG0342028-DNA_B11_LY18A0802	M	Manihueico	Immature	0	8183	7610	80	5	0.06	Sea	2019-07-01	GWAS
456	WG0342028-DNA_B12_LY18A0809	M	Manihueico	Immature	0	6941	6455	79	5	0.07	Sea	2019-07-01	GWAS
457	WG0342028-DNA_C01_LY18A0722	M	Manihueico	Immature	0	5790	5385	74	5	0.09	Sea	2019-07-01	GWAS
458	WG0342028-DNA_C02_LY18A0730	M	Manihueico	Mature	1	4586	4265	75	190	4.14	Sea	2019-07-01	GWAS
459	WG0342028-DNA_C03_LY18A0738	M	Manihueico	Immature	0	5108	4750	73	5	0.1	Sea	2019-07-01	GWAS
460	WG0342028-DNA_C04_LY18A0746	M	Manihueico	Immature	0	8645	8040	85	5	0.06	Sea	2019-07-01	GWAS
461	WG0342028-DNA_C05_LY18A0755	M	Manihueico	Immature	0	8124	7555	81	5	0.06	Sea	2019-07-01	GWAS
462	WG0342028-DNA_C06_LY18A0763	M	Manihueico	Immature	0	6575	6115	80	5	0.08	Sea	2019-07-01	GWAS
463	WG0342028-DNA_C07_LY18A0771	M	Manihueico	Immature	0	7411	6892	84	5	0.07	Sea	2019-07-01	GWAS
464	WG0342028-DNA_C08_LY18A0779	M	Manihueico	Immature	0	6661	6195	76	5	0.08	Sea	2019-07-01	GWAS
465	WG0342028-DNA_C09_LY18A0787	M	Manihueico	Immature	0	6339	5895	77	5	0.08	Sea	2019-07-01	GWAS
466	WG0342028-DNA_C10_LY18A0795	M	Manihueico	Immature	0	6441	5990	78	5	0.08	Sea	2019-07-01	GWAS
467	WG0342028-DNA_C11_LY18A0803	M	Manihueico	Immature	0	7226	6720	80	5	0.07	Sea	2019-07-01	GWAS
468	WG0342028-DNA_C12_LY18A0810	M	Manihueico	Immature	0	8387	7800	82	5	0.06	Sea	2019-07-01	GWAS
469	WG0342028-DNA_D01_LY18A0723	M	Manihueico	Immature	0	6102	5675	76	5	0.08	Sea	2019-07-01	GWAS
470	WG0342028-DNA_D02_LY18A0731	M	Manihueico	Immature	0	6554	6095	70	5	0.08	Sea	2019-07-01	GWAS
471	WG0342028-DNA_D03_LY18A0739	M	Manihueico	Immature	0	6731	6260	78	5	0.07	Sea	2019-07-01	GWAS
472	WG0342028-DNA_D04_LY18A0747	M	Manihueico	Immature	0	7263	6755	80	5	0.07	Sea	2019-07-01	GWAS
473	WG0342028-DNA_D05_LY18A0756	M	Manihueico	Immature	0	5403	5025	77	5	0.09	Sea	2019-07-01	GWAS
474	WG0342028-DNA_D06_LY18A0764	M	Manihueico	Immature	0	7629	7095	80	5	0.07	Sea	2019-07-01	GWAS
475	WG0342028-DNA_D07_LY18A0772	M	Manihueico	Immature	0	7866	7315	82	5	0.06	Sea	2019-07-01	GWAS
476	WG0342028-DNA_D08_LY18A0780	M	Manihueico	Immature	0	8129	7560	73	5	0.06	Sea	2019-07-01	GWAS
477	WG0342028-DNA_D09_LY18A0788	M	Manihueico	Immature	0	8005	7445	81	5	0.06	Sea	2019-07-01	GWAS
478	WG0342028-DNA_D10_LY18A0796	M	Manihueico	Immature	0	9237	8590	85	5	0.05	Sea	2019-07-01	GWAS
479	WG0342028-DNA_D11_LY18A0804	M	Manihueico	Immature	0	7140	6640	80	5	0.07	Sea	2019-07-01	GWAS
480	WG0342028-DNA_D12_LY18A0811	M	Manihueico	Immature	0	8204	7630	82	5	0.06	Sea	2019-07-01	GWAS
481	WG0342028-DNA_E01_LY18A0724	M	Manihueico	Immature	0	8032	7470	82	5	0.06	Sea	2019-07-01	GWAS
482	WG0342028-DNA_E02_LY18A0732	M	Manihueico	Immature	0	6005	5585	76	5	0.08	Sea	2019-07-01	GWAS
483	WG0342028-DNA_E03_LY18A0740	M	Manihueico	Immature	0	5925	5510	76	50	0.84	Sea	2019-07-01	GWAS
484	WG0342028-DNA_E04_LY18A0748	M	Manihueico	Immature	0	8301	7720	79	5	0.06	Sea	2019-07-01	GWAS
485	WG0342028-DNA_E05_LY18A0757	M	Manihueico	Immature	0	5882	5470	76	5	0.09	Sea	2019-07-01	GWAS
486	WG0342028-DNA_E06_LY18A0765	M	Manihueico	Immature	0	6828	6350	75	5	0.07	Sea	2019-07-01	GWAS
487	WG0342028-DNA_E07_LY18A0773	M	Manihueico	Immature	0	5548	5160	73	5	0.09	Sea	2019-07-01	GWAS
488	WG0342028-DNA_E08_LY18A0781	M	Manihueico	Mature	1	5301	4930	72	195	3.68	Sea	2019-07-01	GWAS
489	WG0342028-DNA_E09_LY18A0789	M	Manihueico	Immature	0	5903	5490	77	5	0.08	Sea	2019-07-01	GWAS
490	WG0342028-DNA_E10_LY18A0797	M	Manihueico	Immature	0	6952	6465	80	5	0.07	Sea	2019-07-01	GWAS
491	WG0342028-DNA_E11_LY18A0805	M	Manihueico	Immature	0	4995	4645	61	5	0.1	Sea	2019-07-01	GWAS
492	WG0342028-DNA_E12_LY18A0812	M	Manihueico	Immature	0	7328	6815	77	5	0.07	Sea	2019-07-01	GWAS
493	WG0342028-DNA_F01_LY18A0725	M	Manihueico	Immature	0	6082	5656	77	5	0.08	Sea	2019-07-01	GWAS
494	WG0342028-DNA_F02_LY18A0733	M	Manihueico	Mature	1	5048	4695	67	165	3.27	Sea	2019-07-01	GWAS
495	WG0342028-DNA_F03_LY18A0741	M	Manihueico	Immature	0	5059	4705	75	5	0.1	Sea	2019-07-01	GWAS
496	WG0342028-DNA_F04_LY18A0749	M	Manihueico	Immature	0	7543	7015	80	5	0.07	Sea	2019-07-01	GWAS
497	WG0342028-DNA_F05_LY18A0758	M	Manihueico	Immature	0	8446	7855	83	5	0.06	Sea	2019-07-01	GWAS
498	WG0342028-DNA_F06_LY18A0766	M	Manihueico	Immature	0	6430	5980	69	5	0.08	Sea	2019-07-01	GWAS
499	WG0342028-DNA_F07_LY18A0774	M	Manihueico	Immature	0	6516	6060	76	5	0.08	Sea	2019-07-01	GWAS
500	WG0342028-DNA_F08_LY18A0782	M	Manihueico	Immature	0	8113	7545	73	5	0.06	Sea	2019-07-01	GWAS
501	WG0342028-DNA_F09_LY18A0790	M	Manihueico	Immature	0	6914	6430	76	5	0.07	Sea	2019-07-01	GWAS
502	WG0342028-DNA_F10_LY18A0798	M	Manihueico	Immature	0	5247	4880	74	5	0.1	Sea	2019-07-01	GWAS
503	WG0342028-DNA_F11_LY18A0806	M	Manihueico	Immature	0	7075	6580	79	5	0.07	Sea	2019-07-01	GWAS
504	WG0342028-DNA_F12_LY18A0813	M	Manihueico	Immature	0	3914	3640	68	5	0.13	Sea	2019-07-01	GWAS
505	WG0342028-DNA_G01_LY18A0726	M	Manihueico	Immature	0	7226	6720	80	5	0.07	Sea	2019-07-01	GWAS
506	WG0342028-DNA_G02_LY18A0734	M	Manihueico	Immature	0	6032	5610	77	5	0.08	Sea	2019-07-01	GWAS
507	WG0342028-DNA_G03_LY18A0742	M	Manihueico	Immature	0	5194	4830	77	5	0.1	Sea	2019-07-01	GWAS
508	WG0342028-DNA_G04_LY18A0750	M	Manihueico	Immature	0	4683	4355	74	5	0.11	Sea	2019-07-01	GWAS
509	WG0342028-DNA_G05_LY18A0759	M	Manihueico	Immature	0	5871	5460	74	5	0.09	Sea	2019-07-01	GWAS
510	WG0342028-DNA_G06_LY18A0767	M	Manihueico	Immature	0	8086	7520	82	5	0.06	Sea	2019-07-01	GWAS
511	WG0342028-DNA_G07_LY18A0775	M	Manihueico	Immature	0	8317	7735	84	5	0.06	Sea	2019-07-01	GWAS
512	WG0342028-DNA_G08_LY18A0783	M	Manihueico	Immature	0	6392	5945	77	5	0.08	Sea	2019-07-01	GWAS
513	WG0342028-DNA_G09_LY18A0791	M	Manihueico	Immature	0	6156	5725	72	5	0.08	Sea	2019-07-01	GWAS
514	WG0342028-DNA_G10_LY18A0799	M	Manihueico	Immature	0	8274	7695	81	5	0.06	Sea	2019-07-01	GWAS
515	WG0342028-DNA_G11_LY18A0807	M	Manihueico	Immature	0	4925	4580	72	5	0.1	Sea	2019-07-01	GWAS
516	WG0342028-DNA_G12_LY18A0814	M	Manihueico	Immature	0	7941	7385	82	5	0.06	Sea	2019-07-01	GWAS
517	WG0342028-DNA_H01_LY18A0727	M	Manihueico	Immature	0	4645	4320	73	5	0.11	Sea	2019-07-01	GWAS
518	WG0342028-DNA_H02_LY18A0735	M	Manihueico	Immature	0	6742	6270	78	5	0.07	Sea	2019-07-01	GWAS
519	WG0342028-DNA_H03_LY18A0743	M	Manihueico	Immature	0	9280	8630	86	5	0.05	Sea	2019-07-01	GWAS
520	WG0342028-DNA_H04_LY18A0751	M	Manihueico	Immature	0	7258	6750	81	5	0.07	Sea	2019-07-01	GWAS
521	WG0342028-DNA_H05_LY18A0760	M	Manihueico	Immature	0	6016	5595	74	5	0.08	Sea	2019-07-01	GWAS
522	WG0342028-DNA_H06_LY18A0768	M	Manihueico	Immature	0	8414	7825	74	5	0.06	Sea	2019-07-01	GWAS
523	WG0342028-DNA_H07_LY18A0776	M	Manihueico	Immature	0	8253	7675	83	5	0.06	Sea	2019-07-01	GWAS
524	WG0342028-DNA_H08_LY18A0784	M	Manihueico	Immature	0	7973	7415	81	5	0.06	Sea	2019-07-01	GWAS
525	WG0342028-DNA_H09_LY18A0792	M	Manihueico	Immature	0	5333	4960	74	5	0.09	Sea	2019-07-01	GWAS
526	WG0342028-DNA_H10_LY18A0800	M	Manihueico	Immature	0	7005	6515	84	5	0.07	Sea	2019-07-01	GWAS
527	WG0342028-DNA_H11_LY18A0808	M	Manihueico	Immature	0	3731	3470	69	5	0.13	Sea	2019-07-01	GWAS
528	WG0342028-DNA_H12_LY18A0815	M	Manihueico	Immature	0	9172	8530	85	5	0.05	Sea	2019-07-01	GWAS
529	WG0342029-DNA_A02_LY18A0823	M	Manihueico	Immature	0	7366	6850	80	5	0.07	Sea	2019-07-01	GWAS
530	WG0342029-DNA_A03_LY18A0831	M	Manihueico	Mature	1	4048	3765	73	145	3.58	Sea	2019-07-01	GWAS
531	WG0342029-DNA_A04_LY18A0839	M	Manihueico	Immature	0	6495	6040	78	5	0.08	Sea	2019-07-01	GWAS
532	WG0342029-DNA_A05_LY18A0847	M	Manihueico	Immature	0	7317	6805	81	5	0.07	Sea	2019-07-01	GWAS
533	WG0342029-DNA_A07_LY18A0866	M	Manihueico	Immature	0	3091	2875	72	5	0.16	Sea	2019-07-01	GWAS
534	WG0342029-DNA_A08_LY18A0874	M	Manihueico	Immature	0	7027	6535	85	5	0.07	Sea	2019-07-01	GWAS
535	WG0342029-DNA_A09_LY18A0882	M	Manihueico	Immature	0	7097	6600	71	5	0.07	Sea	2019-07-01	GWAS
536	WG0342029-DNA_A10_LY18A0890	M	Manihueico	Immature	0	6161	5730	78	5	0.08	Sea	2019-07-01	GWAS
537	WG0342029-DNA_A11_LY18A0898	M	Manihueico	Immature	0	6554	6095	80	5	0.08	Sea	2019-07-01	GWAS
538	WG0342029-DNA_B01_LY18A0816	M	Manihueico	Immature	0	4140	3850	60	5	0.12	Sea	2019-07-01	GWAS
539	WG0342029-DNA_B02_LY18A0824	M	Manihueico	Immature	0	7156	6655	79	5	0.07	Sea	2019-07-01	GWAS
540	WG0342029-DNA_B04_LY18A0840	M	Manihueico	Immature	0	9382	8725	87	5	0.05	Sea	2019-07-01	GWAS
541	WG0342029-DNA_B05_LY18A0848	M	Manihueico	Immature	0	6613	6150	80	5	0.08	Sea	2019-07-01	GWAS
542	WG0342029-DNA_B06_LY18A0859	M	Manihueico	Immature	0	6484	6030	77	5	0.08	Sea	2019-07-01	GWAS
543	WG0342029-DNA_B07_LY18A0867	M	Manihueico	Immature	0	6500	6045	78	5	0.08	Sea	2019-07-01	GWAS
544	WG0342029-DNA_B08_LY18A0875	M	Manihueico	Immature	0	7478	6955	80	5	0.07	Sea	2019-07-01	GWAS
545	WG0342029-DNA_B09_LY18A0883	M	Manihueico	Immature	0	6866	6385	79	5	0.07	Sea	2019-07-01	GWAS
546	WG0342029-DNA_B10_LY18A0891	M	Manihueico	Immature	0	7376	6860	76	5	0.07	Sea	2019-07-01	GWAS
547	WG0342029-DNA_B11_LY18A0899	M	Manihueico	Mature	1	4124	3835	69	165	4	Sea	2019-07-01	GWAS
548	WG0342029-DNA_B12_LY18A0906	M	Manihueico	Immature	0	4258	3960	73	5	0.12	Sea	2019-07-01	GWAS
549	WG0342029-DNA_C01_LY18A0817	M	Manihueico	Immature	0	7747	7205	80	5	0.06	Sea	2019-07-01	GWAS
550	WG0342029-DNA_C03_LY18A0833	M	Manihueico	Immature	0	6677	6210	79	5	0.07	Sea	2019-07-01	GWAS
551	WG0342029-DNA_C04_LY18A0841	M	Manihueico	Immature	0	7269	6760	79	5	0.07	Sea	2019-07-01	GWAS
552	WG0342029-DNA_C05_LY18A0849	M	Manihueico	Immature	0	8640	8035	86	5	0.06	Sea	2019-07-01	GWAS
553	WG0342029-DNA_C06_LY18A0860	M	Manihueico	Immature	0	7957	7400	83	5	0.06	Sea	2019-07-01	GWAS
554	WG0342029-DNA_C07_LY18A0868	M	Manihueico	Immature	0	7349	6835	81	5	0.07	Sea	2019-07-01	GWAS
555	WG0342029-DNA_C08_LY18A0876	M	Manihueico	Immature	0	7645	7110	80	5	0.07	Sea	2019-07-01	GWAS
556	WG0342029-DNA_C09_LY18A0884	M	Manihueico	Immature	0	6769	6295	79	5	0.07	Sea	2019-07-01	GWAS
557	WG0342029-DNA_C10_LY18A0892	M	Manihueico	Immature	0	5763	5360	76	5	0.09	Sea	2019-07-01	GWAS
558	WG0342029-DNA_C11_LY18A0900	M	Manihueico	Immature	0	6796	6320	80	5	0.07	Sea	2019-07-01	GWAS
559	WG0342029-DNA_D01_LY18A0818	M	Manihueico	Immature	0	2806	2610	65	5	0.18	Sea	2019-07-01	GWAS
560	WG0342029-DNA_D02_LY18A0826	M	Manihueico	Immature	0	7527	7000	82	5	0.07	Sea	2019-07-01	GWAS
561	WG0342029-DNA_D03_LY18A0834	M	Manihueico	Immature	0	4581	4260	72	5	0.11	Sea	2019-07-01	GWAS
562	WG0342029-DNA_D04_LY18A0842	M	Manihueico	Immature	0	4941	4595	70	5	0.1	Sea	2019-07-01	GWAS
563	WG0342029-DNA_D05_LY18A0850	M	Manihueico	Immature	0	7177	6675	81	5	0.07	Sea	2019-07-01	GWAS
564	WG0342029-DNA_D06_LY18A0861	M	Manihueico	Immature	0	8097	7530	85	5	0.06	Sea	2019-07-01	GWAS
565	WG0342029-DNA_D07_LY18A0869	M	Manihueico	Immature	0	5780	5375	75	5	0.09	Sea	2019-07-01	GWAS
566	WG0342029-DNA_D08_LY18A0877	M	Manihueico	Mature	1	6081	5655	70	260	4.28	Sea	2019-07-01	GWAS
567	WG0342029-DNA_D09_LY18A0885	M	Manihueico	Immature	0	6720	6250	70	5	0.07	Sea	2019-07-01	GWAS
568	WG0342029-DNA_D10_LY18A0893	M	Manihueico	Immature	0	9177	8535	86	5	0.05	Sea	2019-07-01	GWAS
569	WG0342029-DNA_D11_LY18A0901	M	Manihueico	Immature	0	6763	6290	80	5	0.07	Sea	2019-07-01	GWAS
570	WG0342029-DNA_D12_LY18A0908	M	Manihueico	Immature	0	7317	6805	79	5	0.07	Sea	2019-07-01	GWAS
571	WG0342029-DNA_E01_LY18A0819	M	Manihueico	Immature	0	5763	5360	78	5	0.09	Sea	2019-07-01	GWAS
572	WG0342029-DNA_E02_LY18A0827	M	Manihueico	Immature	0	6312	5870	75	5	0.08	Sea	2019-07-01	GWAS
573	WG0342029-DNA_E03_LY18A0835	M	Manihueico	Immature	0	6355	5910	76	5	0.08	Sea	2019-07-01	GWAS
574	WG0342029-DNA_E04_LY18A0843	M	Manihueico	Immature	0	5860	5450	75	5	0.09	Sea	2019-07-01	GWAS
575	WG0342029-DNA_E05_LY18A0853	M	Manihueico	Mature	1	9226	8580	93	255	2.76	Sea	2019-07-01	GWAS
576	WG0342029-DNA_E06_LY18A0862	M	Manihueico	Immature	0	8597	7995	86	5	0.06	Sea	2019-07-01	GWAS
577	WG0342029-DNA_E07_LY18A0870	M	Manihueico	Immature	0	6452	6000	78	5	0.08	Sea	2019-07-01	GWAS
578	WG0342029-DNA_E08_LY18A0878	M	Manihueico	Immature	0	8828	8210	84	5	0.06	Sea	2019-07-01	GWAS
579	WG0342029-DNA_E09_LY18A0886	M	Manihueico	Immature	0	5398	5020	75	5	0.09	Sea	2019-07-01	GWAS
580	WG0342029-DNA_E10_LY18A0894	M	Manihueico	Immature	0	5849	5440	77	5	0.09	Sea	2019-07-01	GWAS
581	WG0342029-DNA_E11_LY18A0902	M	Manihueico	Immature	0	7527	7000	82	5	0.07	Sea	2019-07-01	GWAS
582	WG0342029-DNA_E12_LY18A0909	M	Manihueico	Immature	0	6247	5810	77	5	0.08	Sea	2019-07-01	GWAS
583	WG0342029-DNA_F01_LY18A0820	M	Manihueico	Immature	0	5317	4945	77	5	0.09	Sea	2019-07-01	GWAS
584	WG0342029-DNA_F02_LY18A0828	M	Manihueico	Immature	0	8661	8055	84	5	0.06	Sea	2019-07-01	GWAS
585	WG0342029-DNA_F03_LY18A0836	M	Manihueico	Immature	0	7489	6965	82	5	0.07	Sea	2019-07-01	GWAS
586	WG0342029-DNA_F04_LY18A0844	M	Manihueico	Mature	1	5011	4660	75	180	3.59	Sea	2019-07-01	GWAS
587	WG0342029-DNA_F05_LY18A0855	M	Manihueico	Immature	0	6903	6420	81	5	0.07	Sea	2019-07-01	GWAS
588	WG0342029-DNA_F06_LY18A0863	M	Manihueico	Immature	0	7360	6845	80	5	0.07	Sea	2019-07-01	GWAS
589	WG0342029-DNA_F07_LY18A0871	M	Manihueico	Immature	0	6554	6095	80	5	0.08	Sea	2019-07-01	GWAS
590	WG0342029-DNA_F08_LY18A0879	M	Manihueico	Immature	0	7323	6810	81	5	0.07	Sea	2019-07-01	GWAS
591	WG0342029-DNA_F10_LY18A0895	M	Manihueico	Immature	0	7403	6885	80	5	0.07	Sea	2019-07-01	GWAS
592	WG0342029-DNA_F11_LY18A0903	M	Manihueico	Immature	0	6548	6090	81	5	0.08	Sea	2019-07-01	GWAS
593	WG0342029-DNA_F12_LY18A0910	M	Manihueico	Immature	0	8333	7750	85	5	0.06	Sea	2019-07-01	GWAS
594	WG0342029-DNA_G01_LY18A0821	M	Manihueico	Immature	0	5296	4925	74	5	0.09	Sea	2019-07-01	GWAS
595	WG0342029-DNA_G02_LY18A0829	M	Manihueico	Immature	0	6785	6310	80	5	0.07	Sea	2019-07-01	GWAS
596	WG0342029-DNA_G03_LY18A0837	M	Manihueico	Immature	0	8554	7955	84	5	0.06	Sea	2019-07-01	GWAS
597	WG0342029-DNA_G04_LY18A0845	M	Manihueico	Immature	0	6925	6440	80	5	0.07	Sea	2019-07-01	GWAS
598	WG0342029-DNA_G05_LY18A0856	M	Manihueico	Immature	0	5167	4805	76	5	0.1	Sea	2019-07-01	GWAS
599	WG0342029-DNA_G06_LY18A0864	M	Manihueico	Immature	0	6022	5600	76	5	0.08	Sea	2019-07-01	GWAS
600	WG0342029-DNA_G07_LY18A0872	M	Manihueico	Immature	0	4554	4235	75	5	0.11	Sea	2019-07-01	GWAS
601	WG0342029-DNA_G08_LY18A0880	M	Manihueico	Immature	0	5699	5300	72	5	0.09	Sea	2019-07-01	GWAS
602	WG0342029-DNA_G09_LY18A0888	M	Manihueico	Immature	0	7489	6965	80	5	0.07	Sea	2019-07-01	GWAS
603	WG0342029-DNA_G10_LY18A0896	M	Manihueico	Immature	0	4290	3990	70	5	0.12	Sea	2019-07-01	GWAS
604	WG0342029-DNA_G11_LY18A0904	M	Manihueico	Immature	0	4849	4510	73	5	0.1	Sea	2019-07-01	GWAS
605	WG0342029-DNA_G12_LY18A0911	M	Manihueico	Immature	0	6812	6335	78	5	0.07	Sea	2019-07-01	GWAS
606	WG0342029-DNA_H01_LY18A0822	M	Manihueico	Immature	0	6129	5700	81	5	0.08	Sea	2019-07-01	GWAS
607	WG0342029-DNA_H03_LY18A0838	M	Manihueico	Mature	1	6484	6030	79	305	4.7	Sea	2019-07-01	GWAS
608	WG0342029-DNA_H04_LY18A0846	M	Manihueico	Immature	0	6613	6150	68	5	0.08	Sea	2019-07-01	GWAS
609	WG0342029-DNA_H05_LY18A0857	M	Manihueico	Immature	0	6392	5945	79	5	0.08	Sea	2019-07-01	GWAS
610	WG0342029-DNA_H06_LY18A0865	M	Manihueico	Immature	0	6366	5920	79	5	0.08	Sea	2019-07-01	GWAS
611	WG0342029-DNA_H07_LY18A0873	M	Manihueico	Immature	0	5608	5215	76	5	0.09	Sea	2019-07-01	GWAS
612	WG0342029-DNA_H08_LY18A0881	M	Manihueico	Immature	0	8570	7970	82	5	0.06	Sea	2019-07-01	GWAS
613	WG0342029-DNA_H09_LY18A0889	M	Manihueico	Mature	1	6919	6435	80	340	4.91	Sea	2019-07-01	GWAS
614	WG0342029-DNA_H10_LY18A0897	M	Manihueico	Immature	0	7269	6760	72	5	0.07	Sea	2019-07-01	GWAS
615	WG0342029-DNA_H11_LY18A0905	M	Manihueico	Immature	0	6753	6280	70	5	0.07	Sea	2019-07-01	GWAS
616	WG0342029-DNA_H12_LY18A0912	M	Manihueico	Immature	0	5435	5055	77	5	0.09	Sea	2019-07-01	GWAS
617	WG0342030-DNA_A02_LY18A0920	M	Manihueico	Immature	0	6425	5975	76	5	0.08	Sea	2019-07-01	GWAS
618	WG0342030-DNA_A03_LY18A0928	M	Manihueico	Immature	0	8441	7850	81	5	0.06	Sea	2019-07-01	GWAS
619	WG0342030-DNA_A04_LY18A0936	M	Manihueico	Immature	0	5823	5415	77	5	0.09	Sea	2019-07-01	GWAS
620	WG0342030-DNA_A05_LY18A0944	M	Manihueico	Immature	0	6161	5730	75	5	0.08	Sea	2019-07-01	GWAS
621	WG0342030-DNA_A06_LY18A0952	M	Manihueico	Immature	0	8742	8130	85	5	0.06	Sea	2019-07-01	GWAS
622	WG0342030-DNA_A07_LY18A0960	M	Manihueico	Immature	0	6366	5920	79	5	0.08	Sea	2019-07-01	GWAS
623	WG0342030-DNA_A08_LY18A0968	M	Manihueico	Immature	0	7500	6975	80	5	0.07	Sea	2019-07-01	GWAS
624	WG0342030-DNA_A09_LY18A0976	M	Manihueico	Immature	0	7231	6725	78	5	0.07	Sea	2019-07-01	GWAS
625	WG0342030-DNA_A10_LY18A0984	M	Manihueico	Immature	0	7059	6565	82	5	0.07	Sea	2019-07-01	GWAS
626	WG0342030-DNA_A11_LY18A0992	M	Manihueico	Immature	0	8339	7755	82	5	0.06	Sea	2019-07-01	GWAS
627	WG0342030-DNA_B01_LY18A0913	M	Manihueico	Immature	0	5263	4895	76	5	0.1	Sea	2019-07-01	GWAS
628	WG0342030-DNA_B02_LY18A0921	M	Manihueico	Immature	0	6769	6295	78	5	0.07	Sea	2019-07-01	GWAS
629	WG0342030-DNA_B03_LY18A0929	M	Manihueico	Immature	0	7618	7085	78	5	0.07	Sea	2019-07-01	GWAS
630	WG0342030-DNA_B04_LY18A0937	M	Manihueico	Immature	0	3258	3030	69	5	0.15	Sea	2019-07-01	GWAS
631	WG0342030-DNA_B05_LY18A0945	M	Manihueico	Immature	0	5382	5005	77	5	0.09	Sea	2019-07-01	GWAS
632	WG0342030-DNA_B06_LY18A0953	M	Manihueico	Immature	0	5984	5565	80	5	0.08	Sea	2019-07-01	GWAS
633	WG0342030-DNA_B07_LY18A0961	M	Manihueico	Immature	0	7957	7400	84	5	0.06	Sea	2019-07-01	GWAS
634	WG0342030-DNA_B08_LY18A0969	M	Manihueico	Immature	0	4667	4340	71	5	0.11	Sea	2019-07-01	GWAS
635	WG0342030-DNA_B09_LY18A0977	M	Manihueico	Immature	0	4285	3985	70	5	0.12	Sea	2019-07-01	GWAS
636	WG0342030-DNA_B10_LY18A0985	M	Manihueico	Immature	0	8962	8335	88	5	0.06	Sea	2019-07-01	GWAS
637	WG0342030-DNA_B11_LY18A0993	M	Manihueico	Immature	0	7355	6840	79	5	0.07	Sea	2019-07-01	GWAS
638	WG0342030-DNA_B12_LY18A1000	M	Manihueico	Immature	0	9909	9215	88	5	0.05	Sea	2019-07-01	GWAS
639	WG0342030-DNA_C01_LY18A0914	M	Manihueico	Immature	0	7274	6765	81	5	0.07	Sea	2019-07-01	GWAS
640	WG0342030-DNA_C02_LY18A0922	M	Manihueico	Immature	0	7548	7020	81	5	0.07	Sea	2019-07-01	GWAS
641	WG0342030-DNA_C03_LY18A0930	M	Manihueico	Immature	0	5790	5385	65	5	0.09	Sea	2019-07-01	GWAS
642	WG0342030-DNA_C04_LY18A0938	M	Manihueico	Immature	0	3892	3620	68	5	0.13	Sea	2019-07-01	GWAS
643	WG0342030-DNA_C05_LY18A0946	M	Manihueico	Immature	0	4817	4480	74	5	0.1	Sea	2019-07-01	GWAS
644	WG0342030-DNA_C07_LY18A0962	M	Manihueico	Immature	0	8527	7930	83	5	0.06	Sea	2019-07-01	GWAS
645	WG0342030-DNA_C08_LY18A0970	M	Manihueico	Immature	0	6280	5840	76	5	0.08	Sea	2019-07-01	GWAS
646	WG0342030-DNA_C09_LY18A0978	M	Manihueico	Immature	0	5360	4985	74	5	0.09	Sea	2019-07-01	GWAS
647	WG0342030-DNA_C10_LY18A0986	M	Manihueico	Mature	1	5796	5390	71	270	4.66	Sea	2019-07-01	GWAS
648	WG0342030-DNA_C11_LY18A0994	M	Manihueico	Immature	0	4473	4160	88	5	0.11	Sea	2019-07-01	GWAS
649	WG0342030-DNA_C12_LY18A1001	M	Manihueico	Immature	0	6968	6480	82	5	0.07	Sea	2019-07-01	GWAS
650	WG0342030-DNA_D01_LY18A0915	M	Manihueico	Immature	0	8425	7835	74	5	0.06	Sea	2019-07-01	GWAS
651	WG0342030-DNA_D02_LY18A0923	M	Manihueico	Immature	0	5774	5370	76	5	0.09	Sea	2019-07-01	GWAS
652	WG0342030-DNA_D03_LY18A0931	M	Manihueico	Immature	0	4532	4215	75	5	0.11	Sea	2019-07-01	GWAS
653	WG0342030-DNA_D05_LY18A0947	M	Manihueico	Immature	0	6398	5950	70	5	0.08	Sea	2019-07-01	GWAS
654	WG0342030-DNA_D06_LY18A0955	M	Manihueico	Immature	0	6505	6050	78	5	0.08	Sea	2019-07-01	GWAS
655	WG0342030-DNA_D07_LY18A0963	M	Manihueico	Immature	0	6414	5965	74	5	0.08	Sea	2019-07-01	GWAS
656	WG0342030-DNA_D08_LY18A0971	M	Manihueico	Immature	0	9360	8705	78	5	0.05	Sea	2019-07-01	GWAS
657	WG0342030-DNA_D09_LY18A0979	M	Manihueico	Immature	0	8285	7705	74	5	0.06	Sea	2019-07-01	GWAS
658	WG0342030-DNA_D10_LY18A0987	M	Manihueico	Immature	0	5570	5180	76	5	0.09	Sea	2019-07-01	GWAS
659	WG0342030-DNA_D11_LY18A0995	M	Manihueico	Immature	0	7478	6955	81	5	0.07	Sea	2019-07-01	GWAS
660	WG0342030-DNA_D12_LY18A1002	M	Manihueico	Immature	0	8780	8165	85	5	0.06	Sea	2019-07-01	GWAS
661	WG0342030-DNA_E01_LY18A0916	M	Manihueico	Immature	0	4989	4640	74	5	0.1	Sea	2019-07-01	GWAS
662	WG0342030-DNA_E02_LY18A0924	M	Manihueico	Immature	0	7522	6995	80	5	0.07	Sea	2019-07-01	GWAS
663	WG0342030-DNA_E03_LY18A0932	M	Manihueico	Immature	0	5522	5135	72	5	0.09	Sea	2019-07-01	GWAS
664	WG0342030-DNA_E04_LY18A0940	M	Manihueico	Immature	0	9430	8770	84	5	0.05	Sea	2019-07-01	GWAS
665	WG0342030-DNA_E05_LY18A0948	M	Manihueico	Immature	0	8468	7875	84	5	0.06	Sea	2019-07-01	GWAS
666	WG0342030-DNA_E06_LY18A0956	M	Manihueico	Immature	0	9032	8400	82	5	0.06	Sea	2019-07-01	GWAS
667	WG0342030-DNA_E07_LY18A0964	M	Manihueico	Mature	1	6355	5910	80	245	3.86	Sea	2019-07-01	GWAS
668	WG0342030-DNA_E08_LY18A0972	M	Manihueico	Immature	0	5683	5285	76	5	0.09	Sea	2019-07-01	GWAS
669	WG0342030-DNA_E09_LY18A0980	M	Manihueico	Immature	0	6065	5640	76	5	0.08	Sea	2019-07-01	GWAS
670	WG0342030-DNA_E10_LY18A0988	M	Manihueico	Mature	1	5952	5535	74	305	5.12	Sea	2019-07-01	GWAS
671	WG0342030-DNA_E11_LY18A0996	M	Manihueico	Immature	0	8704	8095	83	5	0.06	Sea	2019-07-01	GWAS
672	WG0342030-DNA_E12_LY18A1003	M	Manihueico	Immature	0	6559	6100	79	5	0.08	Sea	2019-07-01	GWAS
673	WG0342030-DNA_F01_LY18A0917	M	Manihueico	Immature	0	7339	6825	79	5	0.07	Sea	2019-07-01	GWAS
674	WG0342030-DNA_F02_LY18A0925	M	Manihueico	Immature	0	6129	5700	75	5	0.08	Sea	2019-07-01	GWAS
675	WG0342030-DNA_F03_LY18A0933	M	Manihueico	Immature	0	5699	5300	75	5	0.09	Sea	2019-07-01	GWAS
676	WG0342030-DNA_F04_LY18A0941	M	Manihueico	Immature	0	8581	7980	84	5	0.06	Sea	2019-07-01	GWAS
677	WG0342030-DNA_F05_LY18A0949	M	Manihueico	Immature	0	7183	6680	81	5	0.07	Sea	2019-07-01	GWAS
678	WG0342030-DNA_F06_LY18A0957	M	Manihueico	Immature	0	9387	8730	83	5	0.05	Sea	2019-07-01	GWAS
679	WG0342030-DNA_F07_LY18A0965	M	Manihueico	Immature	0	8409	7820	74	5	0.06	Sea	2019-07-01	GWAS
680	WG0342030-DNA_F08_LY18A0973	M	Manihueico	Immature	0	7597	7065	73	5	0.07	Sea	2019-07-01	GWAS
681	WG0342030-DNA_F09_LY18A0981	M	Manihueico	Immature	0	6215	5780	76	5	0.08	Sea	2019-07-01	GWAS
682	WG0342030-DNA_F10_LY18A0989	M	Manihueico	Immature	0	9145	8505	86	5	0.05	Sea	2019-07-01	GWAS
683	WG0342030-DNA_F11_LY18A0997	M	Manihueico	Immature	0	7591	7060	83	5	0.07	Sea	2019-07-01	GWAS
684	WG0342030-DNA_F12_LY18A1004	M	Manihueico	Immature	0	6113	5685	75	5	0.08	Sea	2019-07-01	GWAS
685	WG0342030-DNA_G01_LY18A0918	M	Manihueico	Mature	1	4118	3830	73	95	2.31	Sea	2019-07-01	GWAS
686	WG0342030-DNA_G02_LY18A0926	M	Manihueico	Immature	0	7806	7260	82	5	0.06	Sea	2019-07-01	GWAS
687	WG0342030-DNA_G03_LY18A0934	M	Manihueico	Immature	0	5984	5565	77	5	0.08	Sea	2019-07-01	GWAS
688	WG0342030-DNA_G04_LY18A0942	M	Manihueico	Immature	0	8038	7475	84	5	0.06	Sea	2019-07-01	GWAS
689	WG0342030-DNA_G05_LY18A0950	M	Manihueico	Immature	0	7296	6785	82	5	0.07	Sea	2019-07-01	GWAS
690	WG0342030-DNA_G06_LY18A0958	M	Manihueico	Immature	0	6946	6460	70	5	0.07	Sea	2019-07-01	GWAS
691	WG0342030-DNA_G07_LY18A0966	M	Manihueico	Immature	0	4306	4005	70	5	0.12	Sea	2019-07-01	GWAS
692	WG0342030-DNA_G08_LY18A0974	M	Manihueico	Mature	1	5328	4955	77	160	3	Sea	2019-07-01	GWAS
693	WG0342030-DNA_G09_LY18A0982	M	Manihueico	Immature	0	4683	4355	72	5	0.11	Sea	2019-07-01	GWAS
694	WG0342030-DNA_G10_LY18A0990	M	Manihueico	Immature	0	7704	7165	79	5	0.06	Sea	2019-07-01	GWAS
695	WG0342030-DNA_G11_LY18A0998	M	Manihueico	Immature	0	8210	7635	81	5	0.06	Sea	2019-07-01	GWAS
696	WG0342030-DNA_G12_LY18A1005	M	Manihueico	Immature	0	8957	8330	84	5	0.06	Sea	2019-07-01	GWAS
697	WG0342030-DNA_H01_LY18A0919	M	Manihueico	Immature	0	6253	5815	76	5	0.08	Sea	2019-07-01	GWAS
698	WG0342030-DNA_H02_LY18A0927	M	Manihueico	Immature	0	7973	7415	80	5	0.06	Sea	2019-07-01	GWAS
699	WG0342030-DNA_H03_LY18A0935	M	Manihueico	Immature	0	8527	7930	82	5	0.06	Sea	2019-07-01	GWAS
700	WG0342030-DNA_H04_LY18A0943	M	Manihueico	Immature	0	8392	7805	85	5	0.06	Sea	2019-07-01	GWAS
701	WG0342030-DNA_H05_LY18A0951	M	Manihueico	Immature	0	7860	7310	82	5	0.06	Sea	2019-07-01	GWAS
702	WG0342030-DNA_H06_LY18A0959	M	Manihueico	Immature	0	7581	7050	81	5	0.07	Sea	2019-07-01	GWAS
703	WG0342030-DNA_H07_LY18A0967	M	Manihueico	Immature	0	8183	7610	82	5	0.06	Sea	2019-07-01	GWAS
704	WG0342030-DNA_H08_LY18A0975	M	Manihueico	Immature	0	5113	4755	72	5	0.1	Sea	2019-07-01	GWAS
705	WG0342030-DNA_H09_LY18A0983	M	Manihueico	Immature	0	6306	5865	76	5	0.08	Sea	2019-07-01	GWAS
706	WG0342030-DNA_H10_LY18A0991	M	Manihueico	Immature	0	4581	4260	73	5	0.11	Sea	2019-07-01	GWAS
707	WG0342030-DNA_H11_LY18A0999	M	Manihueico	Immature	0	8392	7805	83	5	0.06	Sea	2019-07-01	GWAS
708	WG0342030-DNA_H12_LY18A1006	M	Manihueico	Immature	0	8237	7660	84	5	0.06	Sea	2019-07-01	GWAS
709	WG0342031-DNA_A02_LY18A1014	M	Manihueico	Immature	0	6134	5705	78	5	0.08	Sea	2019-07-01	GWAS
710	WG0342031-DNA_D01_LY18A1009	M	Manihueico	Immature	0	7468	6945	84	5	0.07	Sea	2019-07-01	GWAS
711	WG0342031-DNA_F01_LY18A1011	M	Manihueico	Immature	0	NA	5775	76	5	NA	Sea	2019-07-01	GWAS
712	WG0342026-DNA_B05_LY18A0452	M	Manihueico	Mature	1	4688	4360	70	315	6.72	Sea	2019-07-01	GWAS
713	WG0342026-DNA_B10_LY18A0492	M	Manihueico	Mature	1	4113	3825	73	95	2.31	Sea	2019-07-01	GWAS
714	WG0342026-DNA_G04_LY18A0449	M	Manihueico	Mature	1	6710	6240	80	300	4.47	Sea	2019-07-01	GWAS
715	2019_3D6.1533B7ED51	M	Polcura	Immature	0						Freshwater	2021-12-01	GWAS
716	2019_3D6.1533B7C81C	M	Polcura	Immature	0						Freshwater	2021-12-01	GWAS
717	2019_3D6.1533B71191	M	Polcura	Immature	0						Freshwater	2021-12-01	GWAS
718	2019_3D6.1533B7D542	M	Polcura	Immature	0						Freshwater	2021-12-01	GWAS
719	2019_3D6.1533B7BE08	M	Polcura	Immature	0						Freshwater	2021-12-01	GWAS
720	2019_3D6.1533B70F36	M	Polcura	Immature	0						Freshwater	2021-12-01	GWAS
721	2019_3D6.1533B7ED4C	M	Polcura	Immature	0						Freshwater	2021-12-01	GWAS
722	2019_3D6.1533B7B53E	M	Polcura	Immature	0						Freshwater	2021-12-01	GWAS
723	2019_3D6.1533B71810	M	Polcura	Immature	0						Freshwater	2021-12-01	GWAS
724	2019_3D6.1533B701AB	M	Polcura	Immature	0						Freshwater	2021-12-01	GWAS
725	2019_3D6.1533B7EE73	M	Polcura	Immature	0						Freshwater	2021-12-01	GWAS
726	2019_3D6.1533B7C7E7	M	Polcura	Immature	0						Freshwater	2021-12-01	GWAS
727	2019_3D6.1533B716BE	M	Polcura	Immature	0						Freshwater	2021-12-01	GWAS
728	2019_3D6.1533B7CFB1	M	Polcura	Immature	0						Freshwater	2021-12-01	GWAS
729	2019_3D6.1533B7007D	M	Polcura	Immature	0						Freshwater	2021-12-01	GWAS
730	2019_3D6.1533B7B23E	M	Polcura	Immature	0						Freshwater	2021-12-01	GWAS
731	2019_3D6.1533B7C744	M	Polcura	Immature	0						Freshwater	2021-12-01	GWAS
732	2019_3D6.1533B716E2	M	Polcura	Immature	0						Freshwater	2021-12-01	GWAS
733	2019_3D6.1533B7DDD9	M	Polcura	Immature	0						Freshwater	2021-12-01	GWAS
734	2019_3D6.1533B70FDB	M	Polcura	Immature	0						Freshwater	2021-12-01	GWAS
735	2019_3D6.1533B7A2B2	M	Polcura	Immature	0						Freshwater	2021-12-01	GWAS
736	2019_3D6.1533B70018	M	Polcura	Immature	0						Freshwater	2021-12-01	GWAS
737	2019_3D6.1533B71EF0	M	Polcura	Immature	0						Freshwater	2021-12-01	GWAS
738	2019_3D6.1533B711C1	M	Polcura	Immature	0						Freshwater	2021-12-01	GWAS
739	2019_3D6.1533B6FFD5	M	Polcura	Immature	0						Freshwater	2021-12-01	GWAS
740	2019_3D6.1533B7B477	M	Polcura	Immature	0						Freshwater	2021-12-01	GWAS
741	2019_3D6.1533B7DD60	M	Polcura	Immature	0						Freshwater	2021-12-01	GWAS
742	2019_3D6.1533B7ABE8	M	Polcura	Immature	0						Freshwater	2021-12-01	GWAS
743	2019_3D6.1533B71D8C	M	Polcura	Immature	0						Freshwater	2021-12-01	GWAS
744	2019_3D6.1533B7F077	M	Polcura	Immature	0						Freshwater	2021-12-01	GWAS
745	2019_3D6.1533B7E074	M	Polcura	Immature	0						Freshwater	2021-12-01	GWAS
746	2019_3D6.1533B7F02A	M	Polcura	Immature	0						Freshwater	2021-12-01	GWAS
747	2019_3D6.1533B7173C	M	Polcura	Immature	0						Freshwater	2021-12-01	GWAS
748	2019_3D6.1533B7F00C	M	Polcura	Immature	0						Freshwater	2021-12-01	GWAS
749	2019_3D6.1533B7AA38	M	Polcura	Immature	0						Freshwater	2021-12-01	GWAS
750	2019_3D6.1533B7AB02	M	Polcura	Immature	0						Freshwater	2021-12-01	GWAS
751	2019_3D6.1533B7B352	M	Polcura	Immature	0						Freshwater	2021-12-01	GWAS
752	2019_3D6.1533B7ABBD	M	Polcura	Immature	0						Freshwater	2021-12-01	GWAS
753	2019_3D6.1533B702E1	M	Polcura	Immature	0						Freshwater	2021-12-01	GWAS
754	2019_3D6.1533B7A2E7	M	Polcura	Immature	0						Freshwater	2021-12-01	GWAS
755	2019_3D6.1533B7E61A	M	Polcura	Immature	0						Freshwater	2021-12-01	GWAS
756	2019_3D6.1533B718BE	M	Polcura	Immature	0						Freshwater	2021-12-01	GWAS
757	2019_3D6.1533B716F1	M	Polcura	Immature	0						Freshwater	2021-12-01	GWAS
758	2019_3D6.1533B7E0C3	M	Polcura	Immature	0						Freshwater	2021-12-01	GWAS
759	2019_3D6.1533B7DE49	M	Polcura	Immature	0						Freshwater	2021-12-01	GWAS
760	2019_3D6.1533B7AB99	M	Polcura	Immature	0						Freshwater	2021-12-01	GWAS
761	2019_3D6.1533B7AD89	M	Polcura	Immature	0						Freshwater	2021-12-01	GWAS
762	2019_3D6.1533B71ECD	M	Polcura	Immature	0						Freshwater	2021-12-01	GWAS
763	2019_3D6.1533B7CE3F	M	Polcura	Immature	0						Freshwater	2021-12-01	GWAS
764	2019_3D6.1533B70603	M	Polcura	Immature	0						Freshwater	2021-12-01	GWAS
765	2019_3D6.1533B7BE53	M	Polcura	Immature	0						Freshwater	2021-12-01	GWAS
766	2019_3D6.1533B70166	M	Polcura	Immature	0						Freshwater	2021-12-01	GWAS
767	2019_3D6.1533B7ECE7	M	Polcura	Immature	0						Freshwater	2021-12-01	GWAS
768	2019_3D6.1533B718FF	M	Polcura	Immature	0						Freshwater	2021-12-01	GWAS
769	2019_3D6.1533B7D7E6	M	Polcura	Immature	0						Freshwater	2021-12-01	GWAS
770	2019_3D6.1533B7194B	M	Polcura	Immature	0						Freshwater	2021-12-01	GWAS
771	2019_3D6.1533B7035B	M	Polcura	Immature	0						Freshwater	2021-12-01	GWAS
772	2019_3D6.1533B7E7F2	M	Polcura	Immature	0						Freshwater	2021-12-01	GWAS
773	2019_3D6.1533B70587	M	Polcura	Immature	0						Freshwater	2021-12-01	GWAS
774	2019_3D6.1533B7F549	M	Polcura	Immature	0						Freshwater	2021-12-01	GWAS
775	2019_3D6.1533B7E57D	M	Polcura	Immature	0						Freshwater	2021-12-01	GWAS
776	2019_3D6.1533B7ED77	M	Polcura	Immature	0						Freshwater	2021-12-01	GWAS
777	2019_3D6.1533B7B40E	M	Polcura	Immature	0						Freshwater	2021-12-01	GWAS
778	2019_3D6.1533B7A441	M	Polcura	Immature	0						Freshwater	2021-12-01	GWAS
779	2019_3D6.1533B7A55A	M	Polcura	Immature	0						Freshwater	2021-12-01	GWAS
780	2019_3D6.1533B718B0	M	Polcura	Immature	0						Freshwater	2021-12-01	GWAS
781	2019_3D6.1533B7AB19	M	Polcura	Immature	0						Freshwater	2021-12-01	GWAS
782	2019_3D6.1533B7B22E	M	Polcura	Immature	0						Freshwater	2021-12-01	GWAS
783	2019_3D6.1533B7DEC1	M	Polcura	Immature	0						Freshwater	2021-12-01	GWAS
784	2019_3D6.1533B7E848	M	Polcura	Immature	0						Freshwater	2021-12-01	GWAS
785	2019_3D6.1533B72713	M	Polcura	Immature	0						Freshwater	2021-12-01	GWAS
786	2019_3D6.1533B7AAB5	M	Polcura	Immature	0						Freshwater	2021-12-01	GWAS
787	2019_3D6.1533B71672	M	Polcura	Immature	0						Freshwater	2021-12-01	GWAS
788	2019_3D6.1533B7C8A7	M	Polcura	Immature	0						Freshwater	2021-12-01	GWAS
789	2019_3D6.1533B7DF6D	M	Polcura	Immature	0						Freshwater	2021-12-01	GWAS
790	2019_3D6.1533B7C161	M	Polcura	Immature	0						Freshwater	2021-12-01	GWAS
791	2019_3D6.1533B71EE5	M	Polcura	Immature	0						Freshwater	2021-12-01	GWAS
792	2019_3D6.1533B7A359	M	Polcura	Immature	0						Freshwater	2021-12-01	GWAS
793	2019_3D6.1533B7F605	M	Polcura	Immature	0						Freshwater	2021-12-01	GWAS
794	2019_3D6.1533B727FD	M	Polcura	Immature	0						Freshwater	2021-12-01	GWAS
795	2019_3D6.1533B7008E	M	Polcura	Immature	0						Freshwater	2021-12-01	GWAS
796	2019_3D6.1533B7D87C	M	Polcura	Immature	0						Freshwater	2021-12-01	GWAS
797	2019_3D6.1533B7A321	M	Polcura	Immature	0						Freshwater	2021-12-01	GWAS
798	2019_3D6.1533B7ACE4	M	Polcura	Immature	0						Freshwater	2021-12-01	GWAS
799	2019_3D6.1533B7F056	M	Polcura	Immature	0						Freshwater	2021-12-01	GWAS
800	2019_3D6.1533B7E06D	M	Polcura	Immature	0						Freshwater	2021-12-01	GWAS
801	2019_3D6.1533B7D527	M	Polcura	Immature	0						Freshwater	2021-12-01	GWAS
802	2019_3D6.1533B716EA	M	Polcura	Immature	0						Freshwater	2021-12-01	GWAS
803	2019_3D6.1533B7D06A	M	Polcura	Immature	0						Freshwater	2021-12-01	GWAS
804	2019_3D6.1533B7B364	M	Polcura	Immature	0						Freshwater	2021-12-01	GWAS
805	2019_3D6.1533B7D54D	M	Polcura	Immature	0						Freshwater	2021-12-01	GWAS
806	2019_3D6.1533B7C7F1	M	Polcura	Immature	0						Freshwater	2021-12-01	GWAS
807	2019_3D6.1533B7CDF9	M	Polcura	Immature	0						Freshwater	2021-12-01	GWAS
808	2019_3D6.1533B7ADCB	M	Polcura	Immature	0						Freshwater	2021-12-01	GWAS
809	2019_3D6.1533B702D3	M	Polcura	Immature	0						Freshwater	2021-12-01	GWAS
810	2019_3D6.1533B701AD	M	Polcura	Mature	1						Freshwater	2021-12-01	GWAS
811	2019_3D6.1533B70F9D	M	Polcura	Mature	1						Freshwater	2021-12-01	GWAS
812	2019_3D6.1533B7EF60	M	Polcura	Mature	1						Freshwater	2021-12-01	GWAS
813	2019_3D6.1533B71795	M	Polcura	Mature	1						Freshwater	2021-12-01	GWAS
814	2019_3D6.1533B725AE	M	Polcura	Mature	1						Freshwater	2021-12-01	GWAS
815	2019_3D6.1533B7C116	M	Polcura	Mature	1						Freshwater	2021-12-01	GWAS
816	2019_3D6.1533B7BDAF	M	Polcura	Mature	1						Freshwater	2021-12-01	GWAS
817	2019_3D6.1533B70FBA	M	Polcura	Mature	1						Freshwater	2021-12-01	GWAS
818	2019_3D6.1533B7E70B	M	Polcura	Mature	1						Freshwater	2021-12-01	GWAS
819	2019_3D6.1533B7C928	M	Polcura	Mature	1						Freshwater	2021-12-01	GWAS
820	2019_3D6.1533B701B0	M	Polcura	Mature	1						Freshwater	2021-12-01	GWAS
821	2019_3D6.1533B7E681	M	Polcura	Mature	1						Freshwater	2021-12-01	GWAS
822	2019_3D6.1533B7CD79	M	Polcura	Mature	1						Freshwater	2021-12-01	GWAS
823	2019_3D6.1533B7E691	M	Polcura	Mature	1						Freshwater	2021-12-01	GWAS
824	2019_3D6.1533B727B3	M	Polcura	Mature	1						Freshwater	2021-12-01	GWAS
825	2019_3D6.1533B71EC6	M	Polcura	Mature	1						Freshwater	2021-12-01	GWAS
826	2019_3D6.1533B7204D	M	Polcura	Mature	1						Freshwater	2021-12-01	GWAS
827	2019_3D6.1533B7B5CB	M	Polcura	Mature	1						Freshwater	2021-12-01	GWAS
828	2019_3D6.1533B7EE07	M	Polcura	Mature	1						Freshwater	2021-12-01	GWAS
829	2019_3D6.1533B7E65E	M	Polcura	Mature	1						Freshwater	2021-12-01	GWAS
830	2019_3D6.1533B7F03F	M	Polcura	Mature	1						Freshwater	2021-12-01	GWAS
831	2019_3D6.1533B7E667	M	Polcura	Mature	1						Freshwater	2021-12-01	GWAS
832	2019_3D6.1533B7BF93	M	Polcura	Mature	1						Freshwater	2021-12-01	GWAS
833	2019_3D6.1533B7CED6	M	Polcura	Mature	1						Freshwater	2021-12-01	GWAS
834	2019_3D6.1533B7AAD9	M	Polcura	Mature	1						Freshwater	2021-12-01	GWAS
835	2019_3D6.1533B71FBF	M	Polcura	Mature	1						Freshwater	2021-12-01	GWAS
836	2019_3D6.1533B7C82E	M	Polcura	Mature	1						Freshwater	2021-12-01	GWAS
837	2019_3D6.1533B7ED72	M	Polcura	Mature	1						Freshwater	2021-12-01	GWAS
838	2019_3D6.1533B7C8FA	M	Polcura	Mature	1						Freshwater	2021-12-01	GWAS
839	2019_3D6.1533B7AC82	M	Polcura	Mature	1						Freshwater	2021-12-01	GWAS
840	2019_3D6.1533B704FA	M	Polcura	Mature	1						Freshwater	2021-12-01	GWAS
841	2019_3D6.1533B7C7B8	M	Polcura	Mature	1						Freshwater	2021-12-01	GWAS
842	2019_3D6.1533B7E7E0	M	Polcura	Mature	1						Freshwater	2021-12-01	GWAS
843	2019_3D6.1533B718B4	M	Polcura	Mature	1						Freshwater	2021-12-01	GWAS
844	2019_3D6.1533B7041E	M	Polcura	Mature	1						Freshwater	2021-12-01	GWAS
845	2019_3D6.1533B7E592	M	Polcura	Mature	1						Freshwater	2021-12-01	GWAS
846	2019_3D6.1533B7C708	M	Polcura	Mature	1						Freshwater	2021-12-01	GWAS
847	2019_3D6.1533B7034C	M	Polcura	Mature	1						Freshwater	2021-12-01	GWAS
848	2019_3D6.1533B7BF5F	M	Polcura	Mature	1						Freshwater	2021-12-01	GWAS
849	2019_3D6.1533B7AC0A	M	Polcura	Mature	1						Freshwater	2021-12-01	GWAS
850	2019_3D6.1533B7DE22	M	Polcura	Mature	1						Freshwater	2021-12-01	GWAS
851	2019_3D6.1533B72115	M	Polcura	Mature	1						Freshwater	2021-12-01	GWAS
852	2019_3D6.1533B71F32	M	Polcura	Mature	1						Freshwater	2021-12-01	GWAS
853	2019_3D6.1533B7C7F6	M	Polcura	Mature	1						Freshwater	2021-12-01	GWAS
854	2019_3D6.1533B727A9	M	Polcura	Immature	0						Freshwater	2021-12-01	GWAS
855	2019_3D6.1533B70321	M	Polcura	Mature	1						Freshwater	2021-12-01	GWAS
856	2019_3D6.1533B726FC	M	Polcura	Mature	1						Freshwater	2021-12-01	GWAS
857	2019_3D6.1533B7A2C0	M	Polcura	Mature	1						Freshwater	2021-12-01	GWAS
858	2019_3D6.1533B71F78	M	Polcura	Mature	1						Freshwater	2021-12-01	GWAS
859	2019_3D6.1533B71879	M	Polcura	Mature	1						Freshwater	2021-12-01	GWAS
860	2019_3D6.1533B70567	M	Polcura	Mature	1						Freshwater	2021-12-01	GWAS
861	2019_3D6.1533B704CE	M	Polcura	Mature	1						Freshwater	2021-12-01	GWAS
862	2019_3D6.1533B7D70A	M	Polcura	Mature	1						Freshwater	2021-12-01	GWAS
863	2019_3D6.1533B7BE4D	M	Polcura	Mature	1						Freshwater	2021-12-01	GWAS
864	2019_3D6.1533B7BE92	M	Polcura	Mature	1						Freshwater	2021-12-01	GWAS
865	2019_3D6.1533B7C5B1	M	Polcura	Mature	1						Freshwater	2021-12-01	GWAS
866	2019_3D6.1533B7A45F	M	Polcura	Mature	1						Freshwater	2021-12-01	GWAS
867	2019_3D6.1533B7E6DE	M	Polcura	Mature	1						Freshwater	2021-12-01	GWAS
868	2019_3D6.1533B7ADC2	M	Polcura	Mature	1						Freshwater	2021-12-01	GWAS
869	2019_3D6.1533B7BF01	M	Polcura	Mature	1						Freshwater	2021-12-01	GWAS
870	2019_3D6.1533B70200	M	Polcura	Mature	1						Freshwater	2021-12-01	GWAS
871	2019_3D6.1533B7B33E	M	Polcura	Mature	1						Freshwater	2021-12-01	GWAS
872	2019_3D6.1533B7A37D	M	Polcura	Mature	1						Freshwater	2021-12-01	GWAS
873	2019_3D6.1533B7DEBB	M	Polcura	Mature	1						Freshwater	2021-12-01	GWAS
874	2019_3D6.1533B718B9	M	Polcura	Mature	1						Freshwater	2021-12-01	GWAS
875	2019_3D6.1533B7BFA6	M	Polcura	Mature	1						Freshwater	2021-12-01	GWAS
876	2019_3D6.1533B718A8	M	Polcura	Mature	1						Freshwater	2021-12-01	GWAS
877	2019_3D6.1533B7EE09	M	Polcura	Mature	1						Freshwater	2021-12-01	GWAS
878	2019_3D6.1533B7BF67	M	Polcura	Mature	1						Freshwater	2021-12-01	GWAS
879	2019_3D6.1533B7E049	M	Polcura	Mature	1						Freshwater	2021-12-01	GWAS
880	2019_3D6.1533B7F504	M	Polcura	Mature	1						Freshwater	2021-12-01	GWAS
881	2019_3D6.1533B7022D	M	Polcura	Mature	1						Freshwater	2021-12-01	GWAS
882	2019_3D6.1533B7BE63	M	Polcura	Mature	1						Freshwater	2021-12-01	GWAS
883	2019_3D6.1533B70420	M	Polcura	Mature	1						Freshwater	2021-12-01	GWAS
884	2019_3D6.1533B70F84	M	Polcura	Mature	1						Freshwater	2021-12-01	GWAS
885	2019_3D6.1533B7F4F0	M	Polcura	Mature	1						Freshwater	2021-12-01	GWAS
886	2019_3D6.1533B7A53E	M	Polcura	Immature	0						Freshwater	2021-12-01	GWAS
887	2019_3D6.1533B7F477	M	Polcura	Mature	1						Freshwater	2021-12-01	GWAS
888	2019_3D6.1533B7210B	M	Polcura	Mature	1						Freshwater	2021-12-01	GWAS
889	2019_3D6.1533B7B26A	M	Polcura	Immature	0						Freshwater	2021-12-01	GWAS
890	2019_3D6.1533B7E4F5	M	Polcura	Mature	1						Freshwater	2021-12-01	GWAS
891	2019_3D6.1533B70123	M	Polcura	Mature	1						Freshwater	2021-12-01	GWAS
892	2019_3D6.1533B70FAF	M	Polcura	Mature	1						Freshwater	2021-12-01	GWAS
893	2019_3D6.1533B7AB53	M	Polcura	Mature	1						Freshwater	2021-12-01	GWAS
894	2019_3D6.1533B7A564	M	Polcura	Mature	1						Freshwater	2021-12-01	GWAS
895	2019_3D6.1533B72719	M	Polcura	Mature	1						Freshwater	2021-12-01	GWAS
896	2019_3D6.1533B7BEBB	M	Polcura	Mature	1						Freshwater	2021-12-01	GWAS
897	2019_3D6.1533B715C1	M	Polcura	Mature	1						Freshwater	2021-12-01	GWAS
898	2019_3D6.1533B7D0E2	M	Polcura	Mature	1						Freshwater	2021-12-01	GWAS
899	2019_3D6.1533B7B457	M	Polcura	Mature	1						Freshwater	2021-12-01	GWAS
900	2019_3D6.1533B71808	M	Polcura	Mature	1						Freshwater	2021-12-01	GWAS
901	2019_3D6.1533B7CFFD	M	Polcura	Mature	1						Freshwater	2021-12-01	GWAS
902	2019_3D6.1533B7C7CC	M	Polcura	Mature	1						Freshwater	2021-12-01	GWAS
903	2019_3D6.1533B7A4B7	M	Polcura	Mature	1						Freshwater	2021-12-01	GWAS
904	2019_3D6.1533B7F48F	M	Polcura	Mature	1						Freshwater	2021-12-01	GWAS
905	2019_3D6.1533B7F061	M	Polcura	Mature	1						Freshwater	2021-12-01	GWAS
906	2019_3D6.1533B7E014	M	Polcura	Mature	1						Freshwater	2021-12-01	GWAS
907	2019_3D6.1533B7D5F4	M	Polcura	Mature	1						Freshwater	2021-12-01	GWAS
908	2019_3D6.1533B72760	M	Polcura	Mature	1						Freshwater	2021-12-01	GWAS
909	2019_3D6.1533B7200A	M	Polcura	Mature	1						Freshwater	2021-12-01	GWAS
910	2019_3D6.1533B7C886	M	Polcura	Mature	1						Freshwater	2021-12-01	GWAS
911	2019_3D6.1533B7E4EB	M	Polcura	Mature	1						Freshwater	2021-12-01	GWAS
912	2019_3D6.1533B7E6C9	M	Polcura	Mature	1						Freshwater	2021-12-01	GWAS
913	2019_3D6.1533B7F482	M	Polcura	Mature	1						Freshwater	2021-12-01	GWAS
914	2019_3D6.1533B70093	M	Polcura	Mature	1						Freshwater	2021-12-01	GWAS
915	2019_3D6.1533B7C730	M	Polcura	Mature	1						Freshwater	2021-12-01	GWAS
916	2019_3D6.1533B7B512	M	Polcura	Mature	1						Freshwater	2021-12-01	GWAS
917	2019_3D6.1533B7B3FC	M	Polcura	Mature	1						Freshwater	2021-12-01	GWAS
918	2019_3D6.1533B7B57F	M	Polcura	Mature	1						Freshwater	2021-12-01	GWAS
919	2019_3D6.1533B7E613	M	Polcura	Mature	1						Freshwater	2021-12-01	GWAS
920	2019_3D6.1533B7F586	M	Polcura	Mature	1						Freshwater	2021-12-01	GWAS
921	2019_3D6.1533B7B305	M	Polcura	Mature	1						Freshwater	2021-12-01	GWAS
922	2019_3D6.1533B7C70A	M	Polcura	Mature	1						Freshwater	2021-12-01	GWAS
923	2019_3D6.1533B7A3EE	M	Polcura	Mature	1						Freshwater	2021-12-01	GWAS
924	2019_3D6.1533B7D089	M	Polcura	Mature	1						Freshwater	2021-12-01	GWAS
925	2019_3D6.1533B7267A	M	Polcura	Mature	1						Freshwater	2021-12-01	GWAS
926	2019_3D6.1533B7B4ED	M	Polcura	Mature	1						Freshwater	2021-12-01	GWAS
927	2019_3D6.1533B718C0	M	Polcura	Mature	1						Freshwater	2021-12-01	GWAS
928	2019_3D6.1533B72769	M	Polcura	Mature	1						Freshwater	2021-12-01	GWAS
929	2019_3D6.1533B7AB00	M	Polcura	Mature	1						Freshwater	2021-12-01	GWAS
930	2019_3D6.1533B717AF	M	Polcura	Mature	1						Freshwater	2021-12-01	GWAS
931	2019_3D6.1533B72000	M	Polcura	Mature	1						Freshwater	2021-12-01	GWAS
932	2019_3D6.1533B7C8D4	M	Polcura	Mature	1						Freshwater	2021-12-01	GWAS
933	2019_3D6.1533B7008F	M	Polcura	Mature	1						Freshwater	2021-12-01	GWAS
934	2019_3D6.1533B71E4C	M	Polcura	Mature	1						Freshwater	2021-12-01	GWAS
935	2019_3D6.1533B7E7CF	M	Polcura	Mature	1						Freshwater	2021-12-01	GWAS
936	2019_3D6.1533B7AB46	M	Polcura	Mature	1						Freshwater	2021-12-01	GWAS
937	2019_3D6.1533B7C58E	M	Polcura	Mature	1						Freshwater	2021-12-01	GWAS
938	2019_3D6.1533B7EFB6	M	Polcura	Mature	1						Freshwater	2021-12-01	GWAS
939	2019_3D6.1533B7E726	M	Polcura	Mature	1						Freshwater	2021-12-01	GWAS
940	2019_3D6.1533B7AB8B	M	Polcura	Mature	1						Freshwater	2021-12-01	GWAS
941	2019_3D6.1533B7D60E	M	Polcura	Mature	1						Freshwater	2021-12-01	GWAS
942	2019_3D6.1533B7F491	M	Polcura	Mature	1						Freshwater	2021-12-01	GWAS
943	2019_3D6.1533B7E6FF	M	Polcura	Mature	1						Freshwater	2021-12-01	GWAS
944	2019_3D6.1533B7F04B	M	Polcura	Mature	1						Freshwater	2021-12-01	GWAS
945	2019_3D6.1533B7E83D	M	Polcura	Mature	1						Freshwater	2021-12-01	GWAS
946	2019_3D6.1533B718B2	M	Polcura	Mature	1						Freshwater	2021-12-01	GWAS
947	2019_3D6.1533B7D604	M	Polcura	Mature	1						Freshwater	2021-12-01	GWAS
948	2019_3D6.1533B72667	M	Polcura	Mature	1						Freshwater	2021-12-01	GWAS
949	2019_3D6.1533B7B36B	M	Polcura	Mature	1						Freshwater	2021-12-01	GWAS
950	2019_3D6.1533B726C7	M	Polcura	Mature	1						Freshwater	2021-12-01	GWAS
951	2019_3D6.1533B7279F	M	Polcura	Mature	1						Freshwater	2021-12-01	GWAS
952	2019_3D6.1533B7ECAD	M	Polcura	Mature	1						Freshwater	2021-12-01	GWAS
953	2019_3D6.1533B6FFF3	M	Polcura	Mature	1						Freshwater	2021-12-01	GWAS
954	2019_3D6.1533B7C0F8	M	Polcura	Mature	1						Freshwater	2021-12-01	GWAS
955	2019_3D6.1533B701A7	M	Polcura	Mature	1						Freshwater	2021-12-01	GWAS
956	2019_3D6.1533B7AD97	M	Polcura	Mature	1						Freshwater	2021-12-01	GWAS
957	2019_3D6.1533B72583	M	Polcura	Mature	1						Freshwater	2021-12-01	GWAS
958	2019_3D6.1533B70E0F	M	Polcura	Mature	1						Freshwater	2021-12-01	GWAS
959	2019_3D6.1533B7BDEE	M	Polcura	Mature	1						Freshwater	2021-12-01	GWAS
960	2019_3D6.1533B70229	M	Polcura	Mature	1						Freshwater	2021-12-01	GWAS
961	2019_3D6.1533B7DF52	M	Polcura	Mature	1						Freshwater	2021-12-01	GWAS
962	2019_3D6.1533B7E75D	M	Polcura	Mature	1						Freshwater	2021-12-01	GWAS
963	2019_3D6.1533B70EF5	M	Polcura	Mature	1						Freshwater	2021-12-01	GWAS
964	2019_3D6.1533B7C064	M	Polcura	Mature	1						Freshwater	2021-12-01	GWAS
965	2019_3D6.1533B71DB5	M	Polcura	Mature	1						Freshwater	2021-12-01	GWAS
966	2019_3D6.1533B71962	M	Polcura	Mature	1						Freshwater	2021-12-01	GWAS
967	2019_3D6.1533B7E0C2	M	Polcura	Mature	1						Freshwater	2021-12-01	GWAS
968	2019_3D6.1533B71610	M	Polcura	Mature	1						Freshwater	2021-12-01	GWAS
969	2019_3D6.1533B72694	M	Polcura	Mature	1						Freshwater	2021-12-01	GWAS
970	2019_3D6.1533B7E548	M	Polcura	Mature	1						Freshwater	2021-12-01	GWAS
971	2019_3D6.1533B7A473	M	Polcura	Mature	1						Freshwater	2021-12-01	GWAS
972	2019_3D6.1533B711B3	M	Polcura	Mature	1						Freshwater	2021-12-01	GWAS
973	2019_3D6.1533B7A37A	M	Polcura	Mature	1						Freshwater	2021-12-01	GWAS
974	2019_3D6.1533B7ACD1	M	Polcura	Mature	1						Freshwater	2021-12-01	GWAS
975	2019_3D6.1533B7A364	M	Polcura	Mature	1						Freshwater	2021-12-01	GWAS
976	2019_3D6.1533B7AD34	M	Polcura	Mature	1						Freshwater	2021-12-01	GWAS
977	2019_3D6.1533B711AE	M	Polcura	Mature	1						Freshwater	2021-12-01	GWAS
978	2019_3D6.1533B7269B	M	Polcura	Mature	1						Freshwater	2021-12-01	GWAS
979	2019_3D6.1533B7EFCE	M	Polcura	Mature	1						Freshwater	2021-12-01	GWAS
980	2019_3D6.1533B7A5D8	M	Polcura	Mature	1						Freshwater	2021-12-01	GWAS
981	2019_3D6.1533B71F5A	M	Polcura	Mature	1						Freshwater	2021-12-01	GWAS
982	2019_3D6.1533B71935	M	Polcura	Mature	1						Freshwater	2021-12-01	GWAS
983	2019_3D6.1533B7F00F	M	Polcura	Mature	1						Freshwater	2021-12-01	GWAS
984	2019_3D6.1533B7D0E8	M	Polcura	Mature	1						Freshwater	2021-12-01	GWAS
985	2019_3D6.1533B7B47A	M	Polcura	Mature	1						Freshwater	2021-12-01	GWAS
986	2019_3D6.1533B7ECBE	M	Polcura	Mature	1						Freshwater	2021-12-01	GWAS
987	2019_3D6.1533B7D813	M	Polcura	Mature	1						Freshwater	2021-12-01	GWAS
988	2019_3D6.1533B7B57A	M	Polcura	Mature	1						Freshwater	2021-12-01	GWAS
989	2019_3D6.1533B7C003	M	Polcura	Mature	1						Freshwater	2021-12-01	GWAS
990	2019_3D6.1533B7A535	M	Polcura	Mature	1						Freshwater	2021-12-01	GWAS
991	2019_3D6.1533B7039D	M	Polcura	Mature	1						Freshwater	2021-12-01	GWAS
992	2019_3D6.1533B7DF3C	M	Polcura	Mature	1						Freshwater	2021-12-01	GWAS
993	2019_3D6.1533B7ABF3	M	Polcura	Mature	1						Freshwater	2021-12-01	GWAS
994	2019_3D6.1533B7E868	M	Polcura	Mature	1						Freshwater	2021-12-01	GWAS
995	2019_3D6.1533B7A4AB	M	Polcura	Mature	1						Freshwater	2021-12-01	GWAS
996	2019_3D6.1533B7058C	M	Polcura	Mature	1						Freshwater	2021-12-01	GWAS
997	2019_3D6.1533B7EE4B	M	Polcura	Mature	1						Freshwater	2021-12-01	GWAS
998	2019_3D6.1533B7DDC3	M	Polcura	Mature	1						Freshwater	2021-12-01	GWAS
999	2019_3D6.1533B7ABAA	M	Polcura	Mature	1						Freshwater	2021-12-01	GWAS
1000	2019_3D6.1533B7046A	M	Polcura	Mature	1						Freshwater	2021-12-01	GWAS
1001	2019_3D6.1533B703B0	M	Polcura	Mature	1						Freshwater	2021-12-01	GWAS
1002	2019_3D6.1533B70162	M	Polcura	Mature	1						Freshwater	2021-12-01	GWAS
1003	2019_3D6.1533B7D83A	M	Polcura	Mature	1						Freshwater	2021-12-01	GWAS
1004	2019_3D6.1533B7269C	M	Polcura	Mature	1						Freshwater	2021-12-01	GWAS
1005	2019_3D6.1533B7ED22	M	Polcura	Mature	1						Freshwater	2021-12-01	GWAS
1006	2019_3D6.1533B7C0FF	M	Polcura	Mature	1						Freshwater	2021-12-01	GWAS
1007	2019_3D6.1533B7AD00	M	Polcura	Mature	1						Freshwater	2021-12-01	GWAS
1008	2019_3D6.1533B7B582	M	Polcura	Mature	1						Freshwater	2021-12-01	GWAS
1009	2019_3D6.1533B7D7DA	M	Polcura	Mature	1						Freshwater	2021-12-01	GWAS
1010	2019_3D6.1533B7B2FB	M	Polcura	Mature	1						Freshwater	2021-12-01	GWAS
1011	2019_3D6.1533B7C888	M	Polcura	Mature	1						Freshwater	2021-12-01	GWAS
1012	2019_3D6.1533B7264E	M	Polcura	Mature	1						Freshwater	2021-12-01	GWAS
1013	2019_3D6.1533B718AB	M	Polcura	Mature	1						Freshwater	2021-12-01	GWAS
1014	2019_3D6.1533B7118E	M	Polcura	Mature	1						Freshwater	2021-12-01	GWAS
1015	2019_3D6.1533B7C5C0	M	Polcura	Mature	1						Freshwater	2021-12-01	GWAS
1016	2019_3D6.1533B7BE9A	M	Polcura	Mature	1						Freshwater	2021-12-01	GWAS
1017	2019_3D6.1533B7B550	M	Polcura	Mature	1						Freshwater	2021-12-01	GWAS
1018	2019_3D6.1533B71DEF	M	Polcura	Mature	1						Freshwater	2021-12-01	GWAS
1019	2019_3D6.1533B70237	M	Polcura	Mature	1						Freshwater	2021-12-01	GWAS
1020	2019_3D6.1533B7AB93	M	Polcura	Mature	1						Freshwater	2021-12-01	GWAS
1021	2019_3D6.1533B7B3D9	M	Polcura	Mature	1						Freshwater	2021-12-01	GWAS
1022	2019_3D6.1533B7F5C1	M	Polcura	Mature	1						Freshwater	2021-12-01	GWAS
1023	2019_3D6.1533B7049A	M	Polcura	Mature	1						Freshwater	2021-12-01	GWAS
1024	2019_3D6.1533B7AA3B	M	Polcura	Mature	1						Freshwater	2021-12-01	GWAS
1025	2019_3D6.1533B7CDA1	M	Polcura	Mature	1						Freshwater	2021-12-01	GWAS
1026	2019_3D6.1533B7AD2A	M	Polcura	Mature	1						Freshwater	2021-12-01	GWAS
1027	2019_3D6.1533B7A4D0	M	Polcura	Mature	1						Freshwater	2021-12-01	GWAS
1028	2019_3D6.1533B7B2FD	M	Polcura	Mature	1						Freshwater	2021-12-01	GWAS
1029	2019_3D6.1533B7E76A	M	Polcura	Mature	1						Freshwater	2021-12-01	GWAS
1030	2019_3D6.1533B71164	M	Polcura	Mature	1						Freshwater	2021-12-01	GWAS
1031	2019_3D6.1533B7CFA8	M	Polcura	Mature	1						Freshwater	2021-12-01	GWAS
1032	2019_3D6.1533B7BDB1	M	Polcura	Mature	1						Freshwater	2021-12-01	GWAS
1033	2019_3D6.1533B7BDF9	M	Polcura	Mature	1						Freshwater	2021-12-01	GWAS
1034	2019_3D6.1533B70288	M	Polcura	Mature	1						Freshwater	2021-12-01	GWAS
1035	2019_3D6.1533B7186E	M	Polcura	Mature	1						Freshwater	2021-12-01	GWAS
1036	2019_3D6.1533B7AD15	M	Polcura	Mature	1						Freshwater	2021-12-01	GWAS
1037	2019_3D6.1533B7C80E	M	Polcura	Mature	1						Freshwater	2021-12-01	GWAS
1038	2019_3D6.1533B7B210	M	Polcura	Mature	1						Freshwater	2021-12-01	GWAS
1039	2019_3D6.1533B7C8CA	M	Polcura	Mature	1						Freshwater	2021-12-01	GWAS
1040	2019_3D6.1533B7CE56	M	Polcura	Mature	1						Freshwater	2021-12-01	GWAS
1041	2019_3D6.1533B717F3	M	Polcura	Mature	1						Freshwater	2021-12-01	GWAS
1042	2019_3D6.1533B71E67	M	Polcura	Mature	1						Freshwater	2021-12-01	GWAS
1043	2019_3D6.1533B72730	M	Polcura	Mature	1						Freshwater	2021-12-01	GWAS
1044	2019_3D6.1533B7E4F3	M	Polcura	Mature	1						Freshwater	2021-12-01	GWAS
1045	2019_3D6.1533B710D9	M	Polcura	Mature	1						Freshwater	2021-12-01	GWAS
1046	2019_3D6.1533B7B3AB	M	Polcura	Mature	1						Freshwater	2021-12-01	GWAS
1047	2019_3D6.1533B7C8A5	M	Polcura	Mature	1						Freshwater	2021-12-01	GWAS
1048	2019_3D6.1533B7F59E	M	Polcura	Mature	1						Freshwater	2021-12-01	GWAS
1049	2019_3D6.1533B70F50	M	Polcura	Mature	1						Freshwater	2021-12-01	GWAS
1050	2019_3D6.1533B7AB95	M	Polcura	Mature	1						Freshwater	2021-12-01	GWAS
1051	2019_3D6.1533B7CFD3	M	Polcura	Mature	1						Freshwater	2021-12-01	GWAS
1052	2019_3D6.1533B70E30	M	Polcura	Mature	1						Freshwater	2021-12-01	GWAS
1053	2019_3D6.1533B700EF	M	Polcura	Mature	1						Freshwater	2021-12-01	GWAS
1054	2019_3D6.1533B7D0E6	M	Polcura	Mature	1						Freshwater	2021-12-01	GWAS
1055	2019_3D6.1533B70485	M	Polcura	Mature	1						Freshwater	2021-12-01	GWAS
1056	2019_3D6.1533B7DF2B	M	Polcura	Mature	1						Freshwater	2021-12-01	GWAS
1057	2019_3D6.1533B703B3	M	Polcura	Mature	1						Freshwater	2021-12-01	GWAS
1058	2019_3D6.1533B7A443	M	Polcura	Mature	1						Freshwater	2021-12-01	GWAS
1059	2019_3D6.1533B7ABF9	M	Polcura	Mature	1						Freshwater	2021-12-01	GWAS
1060	2019_3D6.1533B7CE50	M	Polcura	Mature	1						Freshwater	2021-12-01	GWAS
1061	2019_3D6.1533B7AAA2	M	Polcura	Mature	1						Freshwater	2021-12-01	GWAS
1062	2019_3D6.1533B7C774	M	Polcura	Mature	1						Freshwater	2021-12-01	GWAS
1063	2019_3D6.1533B7E6F4	M	Polcura	Mature	1						Freshwater	2021-12-01	GWAS
1064	2019_3D6.1533B7C588	M	Polcura	Mature	1						Freshwater	2021-12-01	GWAS
1065	2019_3D6.1533B720AA	M	Polcura	Mature	1						Freshwater	2021-12-01	GWAS
1066	2019_3D6.1533B7C930	M	Polcura	Mature	1						Freshwater	2021-12-01	GWAS
1067	2019_3D6.1533B7A525	M	Polcura	Immature	0						Freshwater	2021-12-01	GWAS
1068	2019_3D6.1533B7C05F	M	Polcura	Mature	1						Freshwater	2021-12-01	GWAS
1069	2019_3D6.1533B7F48C	M	Polcura	Mature	1						Freshwater	2021-12-01	GWAS
1070	2019_3D6.1533B71E82	M	Polcura	Mature	1						Freshwater	2021-12-01	GWAS
1071	2019_3D6.1533B7BE12	M	Polcura	Mature	1						Freshwater	2021-12-01	GWAS
1072	2019_3D6.1533B7AA3E	M	Polcura	Mature	1						Freshwater	2021-12-01	GWAS
1073	2019_3D6.1533B704F0	M	Polcura	Mature	1						Freshwater	2021-12-01	GWAS
1074	2019_3D6.1533B7EFBD	M	Polcura	Mature	1						Freshwater	2021-12-01	GWAS
1075	2019_3D6.1533B70356	M	Polcura	Mature	1						Freshwater	2021-12-01	GWAS
1076	2019_3D6.1533B7C8B5	M	Polcura	Mature	1						Freshwater	2021-12-01	GWAS
1077	2019_3D6.1533B7C014	M	Polcura	Mature	1						Freshwater	2021-12-01	GWAS
1078	2019_3D6.1533B7181B	M	Polcura	Mature	1						Freshwater	2021-12-01	GWAS
1079	2019_3D6.1533B7D62A	M	Polcura	Mature	1						Freshwater	2021-12-01	GWAS
1080	2019_3D6.1533B71003	M	Polcura	Mature	1						Freshwater	2021-12-01	GWAS
1081	2019_3D6.1533B7ED95	M	Polcura	Mature	1						Freshwater	2021-12-01	GWAS
1082	2019_3D6.1533B7A3AF	M	Polcura	Mature	1						Freshwater	2021-12-01	GWAS
1083	2019_3D6.1533B71819	M	Polcura	Mature	1						Freshwater	2021-12-01	GWAS
1084	2019_3D6.1533B70565	M	Polcura	Mature	1						Freshwater	2021-12-01	GWAS
1085	2019_3D6.1533B6FFF2	M	Polcura	Mature	1						Freshwater	2021-12-01	GWAS
1086	2019_3D6.1533B7F072	M	Polcura	Mature	1						Freshwater	2021-12-01	GWAS
1087	2019_3D6.1533B7D11F	M	Polcura	Mature	1						Freshwater	2021-12-01	GWAS
1088	2019_3D6.1533B7C579	M	Polcura	Mature	1						Freshwater	2021-12-01	GWAS
1089	2019_3D6.1533B7EFA5	M	Polcura	Mature	1						Freshwater	2021-12-01	GWAS
1090	2019_3D6.1533B7ABAD	M	Polcura	Mature	1						Freshwater	2021-12-01	GWAS
1091	2019_3D6.1533B7B4AF	M	Polcura	Mature	1						Freshwater	2021-12-01	GWAS
1092	2019_3D6.1533B7C609	M	Polcura	Mature	1						Freshwater	2021-12-01	GWAS
1093	2019_3D6.1533B7042C	M	Polcura	Mature	1						Freshwater	2021-12-01	GWAS
1094	2019_3D6.1533B7EE99	M	Polcura	Mature	1						Freshwater	2021-12-01	GWAS
1095	2019_3D6.1533B7176B	M	Polcura	Mature	1						Freshwater	2021-12-01	GWAS
1096	2019_3D6.1533B7B3AC	M	Polcura	Mature	1						Freshwater	2021-12-01	GWAS
1097	2019_3D6.1533B7C931	M	Polcura	Mature	1						Freshwater	2021-12-01	GWAS
1098	2019_3D6.1533B7DEE1	M	Polcura	Mature	1						Freshwater	2021-12-01	GWAS
1099	2019_3D6.1533B727E2	M	Polcura	Mature	1						Freshwater	2021-12-01	GWAS
1100	2019_3D6.1533B7DE53	M	Polcura	Mature	1						Freshwater	2021-12-01	GWAS
1101	2019_3D6.1533B718EE	M	Polcura	Mature	1						Freshwater	2021-12-01	GWAS
1102	2019_3D6.1533B70E96	M	Polcura	Mature	1						Freshwater	2021-12-01	GWAS
1103	2019_3D6.1533B7A386	M	Polcura	Mature	1						Freshwater	2021-12-01	GWAS
1104	2019_3D6.1533B7ECBC	M	Polcura	Mature	1						Freshwater	2021-12-01	GWAS
1105	2019_3D6.1533B70443	M	Polcura	Mature	1						Freshwater	2021-12-01	GWAS
1106	2019_3D6.1533B72616	M	Polcura	Mature	1						Freshwater	2021-12-01	GWAS
1107	2019_3D6.1533B7CF88	M	Polcura	Mature	1						Freshwater	2021-12-01	GWAS
1108	2019_3D6.1533B7F4B2	M	Polcura	Mature	1						Freshwater	2021-12-01	GWAS
1109	2019_3D6.1533B7C000	M	Polcura	Mature	1						Freshwater	2021-12-01	GWAS
1110	2019_3D6.1533B7B4AD	M	Polcura	Mature	1						Freshwater	2021-12-01	GWAS
1111	2019_3D6.1533B7CEFF	M	Polcura	Mature	1						Freshwater	2021-12-01	GWAS
1112	2019_3D6.1533B71626	M	Polcura	Mature	1						Freshwater	2021-12-01	GWAS
1113	2019_3D6.1533B7CF19	M	Polcura	Mature	1						Freshwater	2021-12-01	GWAS
1114	2019_3D6.1533B70EC1	M	Polcura	Mature	1						Freshwater	2021-12-01	GWAS
1115	2019_3D6.1533B71159	M	Polcura	Mature	1						Freshwater	2021-12-01	GWAS
1116	2019_3D6.1533B71102	M	Polcura	Mature	1						Freshwater	2021-12-01	GWAS
1117	2019_3D6.1533B7014F	M	Polcura	Mature	1						Freshwater	2021-12-01	GWAS
1118	2019_3D6.1533B71679	M	Polcura	Mature	1						Freshwater	2021-12-01	GWAS
1119	2019_3D6.1533B717DD	M	Polcura	Mature	1						Freshwater	2021-12-01	GWAS
1120	2019_3D6.1533B7200E	M	Polcura	Mature	1						Freshwater	2021-12-01	GWAS
1121	2019_3D6.1533B7C6FA	M	Polcura	Mature	1						Freshwater	2021-12-01	GWAS
1122	2019_3D6.1533B70605	M	Polcura	Mature	1						Freshwater	2021-12-01	GWAS
1123	2019_3D6.1533B7C6E5	M	Polcura	Mature	1						Freshwater	2021-12-01	GWAS
1124	2019_3D6.1533B7D8EB	M	Polcura	Mature	1						Freshwater	2021-12-01	GWAS
1125	2019_3D6.1533B7020F	M	Polcura	Mature	1						Freshwater	2021-12-01	GWAS
1126	2019_3D6.1533B7F5E1	M	Polcura	Mature	1						Freshwater	2021-12-01	GWAS
1127	2019_3D6.1533B7D0ED	M	Polcura	Mature	1						Freshwater	2021-12-01	GWAS
1128	2019_3D6.1533B7C768	M	Polcura	Mature	1						Freshwater	2021-12-01	GWAS
1129	2019_3D6.1533B7DE89	M	Polcura	Mature	1						Freshwater	2021-12-01	GWAS
1130	2019_3D6.1533B7A32D	M	Polcura	Mature	1						Freshwater	2021-12-01	GWAS
1131	2019_3D6.1533B702FF	M	Polcura	Mature	1						Freshwater	2021-12-01	GWAS
1132	2019_3D6.1533B70E16	M	Polcura	Mature	1						Freshwater	2021-12-01	GWAS
1133	2019_3D6.1533B7C6E1	M	Polcura	Mature	1						Freshwater	2021-12-01	GWAS
1134	2019_3D6.1533B702DD	M	Polcura	Mature	1						Freshwater	2021-12-01	GWAS
1135	2019_3D6.1533B7B2A8	M	Polcura	Mature	1						Freshwater	2021-12-01	GWAS
1136	2019_3D6.1533B7B21C	M	Polcura	Mature	1						Freshwater	2021-12-01	GWAS
1137	2019_3D6.1533B71047	M	Polcura	Mature	1						Freshwater	2021-12-01	GWAS
1138	2019_3D6.1533B7C6F6	M	Polcura	Mature	1						Freshwater	2021-12-01	GWAS
1139	2019_3D6.1533B7AA3F	M	Polcura	Mature	1						Freshwater	2021-12-01	GWAS
1140	2019_3D6.1533B7A44B	M	Polcura	Mature	1						Freshwater	2021-12-01	GWAS
1141	2019_3D6.1533B7DF95	M	Polcura	Mature	1						Freshwater	2021-12-01	GWAS
1142	2019_3D6.1533B701EE	M	Polcura	Mature	1						Freshwater	2021-12-01	GWAS
1143	2019_3D6.1533B70184	M	Polcura	Mature	1						Freshwater	2021-12-01	GWAS
1144	2019_3D6.1533B7C84F	M	Polcura	Mature	1						Freshwater	2021-12-01	GWAS
1145	2019_3D6.1533B7B26C	M	Polcura	Mature	1						Freshwater	2021-12-01	GWAS
1146	2019_3D6.1533B7ED46	M	Polcura	Mature	1						Freshwater	2021-12-01	GWAS
1147	2019_3D6.1533B7E87B	M	Polcura	Immature	0						Freshwater	2021-12-01	GWAS
1148	2019_3D6.1533B71141	M	Polcura	Immature	0						Freshwater	2021-12-01	GWAS
1149	2019_3D6.1533B70375	M	Polcura	Immature	0						Freshwater	2021-12-01	GWAS
1150	2019_3D6.1533B71F00	M	Polcura	Immature	0						Freshwater	2021-12-01	GWAS
1151	2019_3D6.1533B7D7B9	M	Polcura	Immature	0						Freshwater	2021-12-01	GWAS
1152	2019_3D6.1533B7B4C0	M	Polcura	Immature	0						Freshwater	2021-12-01	GWAS
1153	2019_3D6.1533B7C940	M	Polcura	Immature	0						Freshwater	2021-12-01	GWAS
1154	2019_3D6.1533B7F505	M	Polcura	Immature	0						Freshwater	2021-12-01	GWAS
1155	2019_3D6.1533B704B0	M	Polcura	Immature	0						Freshwater	2021-12-01	GWAS
1156	2019_3D6.1533B7EEEC	M	Polcura	Immature	0						Freshwater	2021-12-01	GWAS
1157	2019_3D6.1533B71122	M	Polcura	Immature	0						Freshwater	2021-12-01	GWAS
1158	2019_3D6.1533B72625	M	Polcura	Immature	0						Freshwater	2021-12-01	GWAS
1159	2019_3D6.1533B7DF0E	M	Polcura	Immature	0						Freshwater	2021-12-01	GWAS
1160	2019_3D6.1533B71899	M	Polcura	Immature	0						Freshwater	2021-12-01	GWAS
1161	2019_3D6.1533B7B284	M	Polcura	Immature	0						Freshwater	2021-12-01	GWAS
1162	2019_3D6.1533B7B3A4	M	Polcura	Immature	0						Freshwater	2021-12-01	GWAS
1163	2019_3D6.1533B7A399	M	Polcura	Immature	0						Freshwater	2021-12-01	GWAS
1164	2019_3D6.1533B7D698	M	Polcura	Immature	0						Freshwater	2021-12-01	GWAS
1165	2019_3D6.1533B7D5C1	M	Polcura	Immature	0						Freshwater	2021-12-01	GWAS
1166	2019_3D6.1533B7E85F	M	Polcura	Immature	0						Freshwater	2021-12-01	GWAS
1167	2019_3D6.1533B7CD7B	M	Polcura	Immature	0						Freshwater	2021-12-01	GWAS
1168	2019_3D6.1533B7DD95	M	Polcura	Immature	0						Freshwater	2021-12-01	GWAS
1169	2019_3D6.1533B7D608	M	Polcura	Immature	0						Freshwater	2021-12-01	GWAS
1170	2019_3D6.1533B70F57	M	Polcura	Immature	0						Freshwater	2021-12-01	GWAS
1171	2019_3D6.1533B727D0	M	Polcura	Immature	0						Freshwater	2021-12-01	GWAS
1172	2019_3D6.1533B7C182	M	Polcura	Immature	0						Freshwater	2021-12-01	GWAS
1173	2019_3D6.1533B70257	M	Polcura	Immature	0						Freshwater	2021-12-01	GWAS
1174	2019_3D6.1533B71839	M	Polcura	Immature	0						Freshwater	2021-12-01	GWAS
1175	2019_3D6.1533B7A4CC	M	Polcura	Immature	0						Freshwater	2021-12-01	GWAS
1176	2019_3D6.1533B7E587	M	Polcura	Immature	0						Freshwater	2021-12-01	GWAS
1177	2019_3D6.1533B71D94	M	Polcura	Immature	0						Freshwater	2021-12-01	GWAS
1178	2019_3D6.1533B7C93F	M	Polcura	Immature	0						Freshwater	2021-12-01	GWAS
1179	2019_3D6.1533B71718	M	Polcura	Immature	0						Freshwater	2021-12-01	GWAS
1180	2019_3D6.1533B7DF9E	M	Polcura	Immature	0						Freshwater	2021-12-01	GWAS
1181	2019_3D6.1533B7B325	M	Polcura	Immature	0						Freshwater	2021-12-01	GWAS
1182	2019_3D6.1533B7CFCC	M	Polcura	Immature	0						Freshwater	2021-12-01	GWAS
1183	2019_3D6.1533B7F486	M	Polcura	Immature	0						Freshwater	2021-12-01	GWAS
1184	2019_3D6.1533B7C041	M	Polcura	Immature	0						Freshwater	2021-12-01	GWAS
1185	2019_3D6.1533B71154	M	Polcura	Immature	0						Freshwater	2021-12-01	GWAS
1186	2019_3D6.1533B7A33A	M	Polcura	Immature	0						Freshwater	2021-12-01	GWAS
1187	2019_3D6.1533B7D76E	M	Polcura	Immature	0						Freshwater	2021-12-01	GWAS
1188	2019_3D6.1533B7C72A	M	Polcura	Immature	0						Freshwater	2021-12-01	GWAS
1189	2019_3D6.1533B7F569	M	Polcura	Immature	0						Freshwater	2021-12-01	GWAS
1190	2019_3D6.1533B7AB31	M	Polcura	Immature	0						Freshwater	2021-12-01	GWAS
1191	2019_3D6.1533B7A40F	M	Polcura	Immature	0						Freshwater	2021-12-01	GWAS
1192	2019_3D6.1533B7C817	M	Polcura	Immature	0						Freshwater	2021-12-01	GWAS
1193	2019_3D6.1533B7F529	M	Polcura	Immature	0						Freshwater	2021-12-01	GWAS
1194	2019_3D6.1533B7BE43	M	Polcura	Immature	0						Freshwater	2021-12-01	GWAS
1195	2019_3D6.1533B7C026	M	Polcura	Immature	0						Freshwater	2021-12-01	GWAS
1196	2019_3D6.1533B70607	M	Polcura	Immature	0						Freshwater	2021-12-01	GWAS
1197	2019_3D6.1533B7CD88	M	Polcura	Immature	0						Freshwater	2021-12-01	GWAS
1198	2019_3D6.1533B7CD89	M	Polcura	Immature	0						Freshwater	2021-12-01	GWAS
1199	2019_3D6.1533B720B7	M	Polcura	Immature	0						Freshwater	2021-12-01	GWAS
1200	2019_3D6.1533B70414	M	Polcura	Immature	0						Freshwater	2021-12-01	GWAS
1201	2019_3D6.1533B7A39B	M	Polcura	Immature	0						Freshwater	2021-12-01	GWAS
1202	2019_3D6.1533B7A3D1	M	Polcura	Immature	0						Freshwater	2021-12-01	GWAS
1203	2019_3D6.1533B7E7E2	M	Polcura	Immature	0						Freshwater	2021-12-01	GWAS
1204	2019_3D6.1533B7DFE1	M	Polcura	Immature	0						Freshwater	2021-12-01	GWAS
1205	2019_3D6.1533B7B3B9	M	Polcura	Immature	0						Freshwater	2021-12-01	GWAS
1206	2019_3D6.1533B7BF92	M	Polcura	Immature	0						Freshwater	2021-12-01	GWAS
1207	2019_3D6.1533B7195E	M	Polcura	Immature	0						Freshwater	2021-12-01	GWAS
1208	2019_3D6.1533B7CFCB	M	Polcura	Immature	0						Freshwater	2021-12-01	GWAS
1209	2019_3D6.1533B7B396	M	Polcura	Immature	0						Freshwater	2021-12-01	GWAS
1210	2019_3D6.1533B7267B	M	Polcura	Immature	0						Freshwater	2021-12-01	GWAS
1211	2019_3D6.1533B7C121	M	Polcura	Immature	0						Freshwater	2021-12-01	GWAS
1212	2019_3D6.1533B7CE4B	M	Polcura	Immature	0						Freshwater	2021-12-01	GWAS
1213	2019_3D6.1533B710E3	M	Polcura	Immature	0						Freshwater	2021-12-01	GWAS
1214	2019_3D6.1533B7D5A4	M	Polcura	Immature	0						Freshwater	2021-12-01	GWAS
1215	2019_3D6.1533B7D0AC	M	Polcura	Immature	0						Freshwater	2021-12-01	GWAS
1216	2019_3D6.1533B7E084	M	Polcura	Immature	0						Freshwater	2021-12-01	GWAS
1217	2019_3D6.1533B7BE9D	M	Polcura	Immature	0						Freshwater	2021-12-01	GWAS
1218	2019_3D6.1533B70ED6	M	Polcura	Immature	0						Freshwater	2021-12-01	GWAS
1219	2019_3D6.1533B701A3	M	Polcura	Immature	0						Freshwater	2021-12-01	GWAS
1220	2019_3D6.1533B7C734	M	Polcura	Immature	0						Freshwater	2021-12-01	GWAS
1221	2019_3D6.1533B7DDDC	M	Polcura	Immature	0						Freshwater	2021-12-01	GWAS
1222	2019_3D6.1533B7B30C	M	Polcura	Immature	0						Freshwater	2021-12-01	GWAS
1223	2019_3D6.1533B70358	M	Polcura	Immature	0						Freshwater	2021-12-01	GWAS
1224	2019_3D6.1533B7DD98	M	Polcura	Immature	0						Freshwater	2021-12-01	GWAS
1225	2019_3D6.1533B7CF42	M	Polcura	Immature	0						Freshwater	2021-12-01	GWAS
1226	2019_3D6.1533B7ED43	M	Polcura	Immature	0						Freshwater	2021-12-01	GWAS
1227	2019_3D6.1533B70FBB	M	Polcura	Immature	0						Freshwater	2021-12-01	GWAS
1228	2019_3D6.1533B70256	M	Polcura	Immature	0						Freshwater	2021-12-01	GWAS
1229	2019_3D6.1533B703C0	M	Polcura	Immature	0						Freshwater	2021-12-01	GWAS
1230	2019_3D6.1533B7F5E3	M	Polcura	Immature	0						Freshwater	2021-12-01	GWAS
1231	2019_3D6.1533B7E883	M	Polcura	Immature	0						Freshwater	2021-12-01	GWAS
1232	2019_3D6.1533B7B24C	M	Polcura	Immature	0						Freshwater	2021-12-01	GWAS
1233	2019_3D6.1533B7B485	M	Polcura	Immature	0						Freshwater	2021-12-01	GWAS
1234	2019_3D6.1533B7A54B	M	Polcura	Immature	0						Freshwater	2021-12-01	GWAS
1235	2019_3D6.1533B7E553	M	Polcura	Immature	0						Freshwater	2021-12-01	GWAS
1236	2019_3D6.1533B7B202	M	Polcura	Immature	0						Freshwater	2021-12-01	GWAS
1237	2019_3D6.1533B7AA32	M	Polcura	Immature	0						Freshwater	2021-12-01	GWAS
1238	2019_3D6.1533B7D867	M	Polcura	Immature	0						Freshwater	2021-12-01	GWAS
1239	2019_3D6.1533B7CEE7	M	Polcura	Immature	0						Freshwater	2021-12-01	GWAS
1240	2019_3D6.1533B7E6D9	M	Polcura	Immature	0						Freshwater	2021-12-01	GWAS
1241	2019_3D6.1533B71F0B	M	Polcura	Immature	0						Freshwater	2021-12-01	GWAS
1242	2019_3D6.1533B70281	M	Polcura	Immature	0						Freshwater	2021-12-01	GWAS
1243	2019_3D6.1533B7D88B	M	Polcura	Immature	0						Freshwater	2021-12-01	GWAS
1244	2019_3D6.1533B7E7B6	M	Polcura	Immature	0						Freshwater	2021-12-01	GWAS
1245	2019_3D6.1533B70FF2	M	Polcura	Immature	0						Freshwater	2021-12-01	GWAS
1246	2019_3D6.1533B720EC	M	Polcura	Immature	0						Freshwater	2021-12-01	GWAS
1247	2019_3D6.1533B70094	M	Polcura	Immature	0						Freshwater	2021-12-01	GWAS
1248	2019_3D6.1533B70564	M	Polcura	Immature	0						Freshwater	2021-12-01	GWAS
1249	2019_3D6.1533B7A3CF	M	Polcura	Immature	0						Freshwater	2021-12-01	GWAS
1250	2019_3D6.1533B7E826	M	Polcura	Immature	0						Freshwater	2021-12-01	GWAS
1251	2019_3D6.1533B7EF1F	M	Polcura	Immature	0						Freshwater	2021-12-01	GWAS
1252	2019_3D6.1533B7CD6B	M	Polcura	Immature	0						Freshwater	2021-12-01	GWAS
1253	2019_3D6.1533B7D02D	M	Polcura	Immature	0						Freshwater	2021-12-01	GWAS
1254	2019_3D6.1533B70214	M	Polcura	Immature	0						Freshwater	2021-12-01	GWAS
1255	2019_3D6.1533B70476	M	Polcura	Immature	0						Freshwater	2021-12-01	GWAS
1256	2019_3D6.1533B7BEAE	M	Polcura	Immature	0						Freshwater	2021-12-01	GWAS
1257	2019_3D6.1533B72726	M	Polcura	Immature	0						Freshwater	2021-12-01	GWAS
1258	2019_3D6.1533B7B42C	M	Polcura	Immature	0						Freshwater	2021-12-01	GWAS
1259	2019_3D6.1533B7C5BC	M	Polcura	Immature	0						Freshwater	2021-12-01	GWAS
1260	2019_3D6.1533B7D670	M	Polcura	Immature	0						Freshwater	2021-12-01	GWAS
1261	2019_3D6.1533B7E57A	M	Polcura	Immature	0						Freshwater	2021-12-01	GWAS
1262	2019_3D6.1533B7A2DC	M	Polcura	Immature	0						Freshwater	2021-12-01	GWAS
1263	2019_3D6.1533B7F51D	M	Polcura	Immature	0						Freshwater	2021-12-01	GWAS
1264	2019_3D6.1533B7AC2C	M	Polcura	Immature	0						Freshwater	2021-12-01	GWAS
1265	2019_3D6.1533B70489	M	Polcura	Immature	0						Freshwater	2021-12-01	GWAS
1266	2019_3D6.1533B7E627	M	Polcura	Immature	0						Freshwater	2021-12-01	GWAS
1267	2019_3D6.1533B71797	M	Polcura	Immature	0						Freshwater	2021-12-01	GWAS
1268	2019_3D6.1533B7C8FE	M	Polcura	Immature	0						Freshwater	2021-12-01	GWAS
1269	2019_3D6.1533B7162E	M	Polcura	Immature	0						Freshwater	2021-12-01	GWAS
1270	2019_3D6.1533B7CEEA	M	Polcura	Immature	0						Freshwater	2021-12-01	GWAS
1271	2019_3D6.1533B7EFDB	M	Polcura	Immature	0						Freshwater	2021-12-01	GWAS
1272	2019_3D6.1533B7A31D	M	Polcura	Immature	0						Freshwater	2021-12-01	GWAS
1273	2019_3D6.1533B7D823	M	Polcura	Immature	0						Freshwater	2021-12-01	GWAS
1274	2019_3D6.1533B70206	M	Polcura	Immature	0						Freshwater	2021-12-01	GWAS
1275	2019_3D6.1533B7CE91	M	Polcura	Immature	0						Freshwater	2021-12-01	GWAS
1276	2019_3D6.1533B7C637	M	Polcura	Immature	0						Freshwater	2021-12-01	GWAS
1277	2019_3D6.1533B7A612	M	Polcura	Immature	0						Freshwater	2021-12-01	GWAS
1278	2019_3D6.1533B7E818	M	Polcura	Immature	0						Freshwater	2021-12-01	GWAS
1279	2019_3D6.1533B7A336	M	Polcura	Immature	0						Freshwater	2021-12-01	GWAS
1280	2019_3D6.1533B7EF7C	M	Polcura	Immature	0						Freshwater	2021-12-01	GWAS
1281	2019_3D6.1533B7F510	M	Polcura	Immature	0						Freshwater	2021-12-01	GWAS
1282	2019_3D6.1533B70365	M	Polcura	Immature	0						Freshwater	2021-12-01	GWAS
1283	2019_3D6.1533B7DE6D	M	Polcura	Immature	0						Freshwater	2021-12-01	GWAS
1284	2019_3D6.1533B7C875	M	Polcura	Immature	0						Freshwater	2021-12-01	GWAS
1285	2019_3D6.1533B70130	M	Polcura	Immature	0						Freshwater	2021-12-01	GWAS
1286	2019_3D6.1533B72126	M	Polcura	Immature	0						Freshwater	2021-12-01	GWAS
1287	2019_3D6.1533B71E03	M	Polcura	Immature	0						Freshwater	2021-12-01	GWAS
1288	2019_3D6.1533B7B476	M	Polcura	Immature	0						Freshwater	2021-12-01	GWAS
1289	2019_3D6.1533B7DEE8	M	Polcura	Immature	0						Freshwater	2021-12-01	GWAS
1290	2019_3D6.1533B72581	M	Polcura	Immature	0						Freshwater	2021-12-01	GWAS
1291	2019_3D6.1533B70484	M	Polcura	Immature	0						Freshwater	2021-12-01	GWAS
1292	2019_3D6.1533B7A31A	M	Polcura	Immature	0						Freshwater	2021-12-01	GWAS
1293	2019_3D6.1533B7EED3	M	Polcura	Immature	0						Freshwater	2021-12-01	GWAS
1294	2019_3D6.1533B7ACF3	M	Polcura	Immature	0						Freshwater	2021-12-01	GWAS
1295	2019_3D6.1533B7DF23	M	Polcura	Immature	0						Freshwater	2021-12-01	GWAS
1296	2019_3D6.1533B7E7CB	M	Polcura	Immature	0						Freshwater	2021-12-01	GWAS
1297	2019_3D6.1533B7CF45	M	Polcura	Immature	0						Freshwater	2021-12-01	GWAS
1298	2019_3D6.1533B7E729	M	Polcura	Immature	0						Freshwater	2021-12-01	GWAS
1299	2019_3D6.1533B7AD6B	M	Polcura	Immature	0						Freshwater	2021-12-01	GWAS
1300	2019_3D6.1533B7C5D3	M	Polcura	Immature	0						Freshwater	2021-12-01	GWAS
1301	2019_3D6.1533B71713	M	Polcura	Immature	0						Freshwater	2021-12-01	GWAS
1302	2019_3D6.1533B70041	M	Polcura	Immature	0						Freshwater	2021-12-01	GWAS
1303	2019_3D6.1533B72678	M	Polcura	Immature	0						Freshwater	2021-12-01	GWAS
1304	2019_3D6.1533B7A4A8	M	Polcura	Immature	0						Freshwater	2021-12-01	GWAS
1305	2019_3D6.1533B7EF78	M	Polcura	Immature	0						Freshwater	2021-12-01	GWAS
1306	2019_3D6.1533B7C5EC	M	Polcura	Immature	0						Freshwater	2021-12-01	GWAS
1307	2019_3D6.1533B7AD47	M	Polcura	Immature	0						Freshwater	2021-12-01	GWAS
1308	2019_3D6.1533B70241	M	Polcura	Immature	0						Freshwater	2021-12-01	GWAS
1309	2019_3D6.1533B7EF65	M	Polcura	Immature	0						Freshwater	2021-12-01	GWAS
1310	2019_3D6.1533B7AC32	M	Polcura	Immature	0						Freshwater	2021-12-01	GWAS
1311	2019_3D6.1533B7D5B7	M	Polcura	Immature	0						Freshwater	2021-12-01	GWAS
1312	2019_3D6.1533B70326	M	Polcura	Immature	0						Freshwater	2021-12-01	GWAS
1313	2019_3D6.1533B7CE54	M	Polcura	Immature	0						Freshwater	2021-12-01	GWAS
1314	2019_3D6.1533B7D084	M	Polcura	Immature	0						Freshwater	2021-12-01	GWAS
1315	2019_3D6.1533B7CF24	M	Polcura	Immature	0						Freshwater	2021-12-01	GWAS
1316	2019_3D6.1533B7DD63	M	Polcura	Immature	0						Freshwater	2021-12-01	GWAS
1317	2019_3D6.1533B7E6C7	M	Polcura	Immature	0						Freshwater	2021-12-01	GWAS
1318	2019_3D6.1533B7B205	M	Polcura	Immature	0						Freshwater	2021-12-01	GWAS
1319	2019_3D6.1533B7E894	M	Polcura	Immature	0						Freshwater	2021-12-01	GWAS
1320	2019_3D6.1533B7D6FD	M	Polcura	Immature	0						Freshwater	2021-12-01	GWAS
1321	2019_3D6.1533B7C8E7	M	Polcura	Immature	0						Freshwater	2021-12-01	GWAS
1322	2019_3D6.1533B7A413	M	Polcura	Immature	0						Freshwater	2021-12-01	GWAS
1323	2019_3D6.1533B7DF9C	M	Polcura	Immature	0						Freshwater	2021-12-01	GWAS
1324	2019_3D6.1533B7E4BC	M	Polcura	Immature	0						Freshwater	2021-12-01	GWAS
1325	2019_3D6.1533B7EE0C	M	Polcura	Immature	0						Freshwater	2021-12-01	GWAS
1326	2019_3D6.1533B7C619	M	Polcura	Immature	0						Freshwater	2021-12-01	GWAS
1327	2019_3D6.1533B7EFC6	M	Polcura	Immature	0						Freshwater	2021-12-01	GWAS
1328	2019_3D6.1533B71814	M	Polcura	Immature	0						Freshwater	2021-12-01	GWAS
1329	2019_3D6.1533B71758	M	Polcura	Immature	0						Freshwater	2021-12-01	GWAS
1330	2019_3D6.1533B7DDE2	M	Polcura	Immature	0						Freshwater	2021-12-01	GWAS
1331	2019_3D6.1533B70F96	M	Polcura	Immature	0						Freshwater	2021-12-01	GWAS
1332	2019_3D6.1533B7DFAE	M	Polcura	Immature	0						Freshwater	2021-12-01	GWAS
1333	2019_3D6.1533B7D0B2	M	Polcura	Immature	0						Freshwater	2021-12-01	GWAS
1334	2019_3D6.1533B71F86	M	Polcura	Immature	0						Freshwater	2021-12-01	GWAS
1335	2019_3D6.1533B7ECBD	M	Polcura	Immature	0						Freshwater	2021-12-01	GWAS
1336	2019_3D6.1533B725EB	M	Polcura	Immature	0						Freshwater	2021-12-01	GWAS
1337	2019_3D6.1533B702CF	M	Polcura	Immature	0						Freshwater	2021-12-01	GWAS
1338	2019_3D6.1533B72141	M	Polcura	Immature	0						Freshwater	2021-12-01	GWAS
1339	2019_3D6.1533B702D0	M	Polcura	Immature	0						Freshwater	2021-12-01	GWAS
1340	2019_3D6.1533B7C6E0	M	Polcura	Immature	0						Freshwater	2021-12-01	GWAS
1341	2019_3D6.1533B7167F	M	Polcura	Immature	0						Freshwater	2021-12-01	GWAS
1342	2019_3D6.1533B70172	M	Polcura	Immature	0						Freshwater	2021-12-01	GWAS
1343	2019_3D6.1533B7BE18	M	Polcura	Immature	0						Freshwater	2021-12-01	GWAS
1344	2019_3D6.1533B7DEEA	M	Polcura	Immature	0						Freshwater	2021-12-01	GWAS
1345	2019_3D6.1533B7F5DE	M	Polcura	Immature	0						Freshwater	2021-12-01	GWAS
1346	2019_3D6.1533B7B2D6	M	Polcura	Immature	0						Freshwater	2021-12-01	GWAS
1347	2019_3D6.1533B7C00D	M	Polcura	Immature	0						Freshwater	2021-12-01	GWAS
1348	2019_3D6.1533B7C717	M	Polcura	Immature	0						Freshwater	2021-12-01	GWAS
1349	2019_3D6.1533B7DD02	M	Polcura	Immature	0						Freshwater	2021-12-01	GWAS
1350	2019_3D6.1533B7E79D	M	Polcura	Immature	0						Freshwater	2021-12-01	GWAS
1351	2019_3D6.1533B7AA57	M	Polcura	Immature	0						Freshwater	2021-12-01	GWAS
1352	2019_3D6.1533B71107	M	Polcura	Immature	0						Freshwater	2021-12-01	GWAS
1353	2019_3D6.1533B7AA98	M	Polcura	Immature	0						Freshwater	2021-12-01	GWAS
1354	2019_3D6.1533B7BE9C	M	Polcura	Immature	0						Freshwater	2021-12-01	GWAS
1355	2019_3D6.1533B71D93	M	Polcura	Immature	0						Freshwater	2021-12-01	GWAS
1356	2019_3D6.1533B7AB3B	M	Polcura	Immature	0						Freshwater	2021-12-01	GWAS
1357	2019_3D6.1533B7DD03	M	Polcura	Immature	0						Freshwater	2021-12-01	GWAS
1358	2019_3D6.1533B70F5F	M	Polcura	Immature	0						Freshwater	2021-12-01	GWAS
1359	2019_3D6.1533B70DFC	M	Polcura	Immature	0						Freshwater	2021-12-01	GWAS
1360	2019_3D6.1533B7C00F	M	Polcura	Immature	0						Freshwater	2021-12-01	GWAS
1361	2019_3D6.1533B7AC93	M	Polcura	Immature	0						Freshwater	2021-12-01	GWAS
1362	2019_3D6.1533B7B349	M	Polcura	Immature	0						Freshwater	2021-12-01	GWAS
1363	2019_3D6.1533B71868	M	Polcura	Immature	0						Freshwater	2021-12-01	GWAS
1364	2019_3D6.1533B7CDAD	M	Polcura	Immature	0						Freshwater	2021-12-01	GWAS
1365	2019_3D6.1533B7BE36	M	Polcura	Immature	0						Freshwater	2021-12-01	GWAS
1366	2019_3D6.1533B72035	M	Polcura	Immature	0						Freshwater	2021-12-01	GWAS
1367	2019_3D6.1533B7D661	M	Polcura	Immature	0						Freshwater	2021-12-01	GWAS
1368	2019_3D6.1533B7C03D	M	Polcura	Immature	0						Freshwater	2021-12-01	GWAS
1369	2019_3D6.1533B7E0B7	M	Polcura	Immature	0						Freshwater	2021-12-01	GWAS
1370	2019_3D6.1533B710C4	M	Polcura	Immature	0						Freshwater	2021-12-01	GWAS
1371	2019_3D6.1533B7CEE9	M	Polcura	Immature	0						Freshwater	2021-12-01	GWAS
1372	2019_3D6.1533B70EF2	M	Polcura	Immature	0						Freshwater	2021-12-01	GWAS
1373	2019_3D6.1533B7C934	M	Polcura	Immature	0						Freshwater	2021-12-01	GWAS
1374	2019_3D6.1533B7013E	M	Polcura	Immature	0						Freshwater	2021-12-01	GWAS
1375	2019_3D6.1533B7DE66	M	Polcura	Immature	0						Freshwater	2021-12-01	GWAS
1376	2019_3D6.1533B7ACF9	M	Polcura	Immature	0						Freshwater	2021-12-01	GWAS
1377	2019_3D6.1533B7C6C8	M	Polcura	Immature	0						Freshwater	2021-12-01	GWAS
1378	2019_3D6.1533B705EA	M	Polcura	Immature	0						Freshwater	2021-12-01	GWAS
1379	2019_3D6.1533B7EFE9	M	Polcura	Immature	0						Freshwater	2021-12-01	GWAS
1380	2019_3D6.1533B7B1F4	M	Polcura	Immature	0						Freshwater	2021-12-01	GWAS
1381	2019_3D6.1533B71044	M	Polcura	Immature	0						Freshwater	2021-12-01	GWAS
1382	2019_3D6.1533B7C925	M	Polcura	Immature	0						Freshwater	2021-12-01	GWAS
1383	2019_3D6.1533B7CD60	M	Polcura	Immature	0						Freshwater	2021-12-01	GWAS
1384	2019_3D6.1533B7C8E8	M	Polcura	Immature	0						Freshwater	2021-12-01	GWAS
1385	2019_3D6.1533B71DF2	M	Polcura	Immature	0						Freshwater	2021-12-01	GWAS
1386	2019_3D6.1533B7CE73	M	Polcura	Immature	0						Freshwater	2021-12-01	GWAS
1387	2019_3D6.1533B7C679	M	Polcura	Immature	0						Freshwater	2021-12-01	GWAS
1388	2019_3D6.1533B7ED4D	M	Polcura	Immature	0						Freshwater	2021-12-01	GWAS
1389	2019_3D6.1533B70500	M	Polcura	Immature	0						Freshwater	2021-12-01	GWAS
1390	2019_3D6.1533B7C773	M	Polcura	Immature	0						Freshwater	2021-12-01	GWAS
1391	2019_3D6.1533B7BDED	M	Polcura	Immature	0						Freshwater	2021-12-01	GWAS
1392	2019_3D6.1533B72577	M	Polcura	Immature	0						Freshwater	2021-12-01	GWAS
1393	2019_3D6.1533B7CF17	M	Polcura	Immature	0						Freshwater	2021-12-01	GWAS
1394	2019_3D6.1533B7B294	M	Polcura	Immature	0						Freshwater	2021-12-01	GWAS
1395	2019_3D6.1533B7DDF3	M	Polcura	Immature	0						Freshwater	2021-12-01	GWAS
1396	2019_3D6.1533B7F55D	M	Polcura	Immature	0						Freshwater	2021-12-01	GWAS
1397	2019_3D6.1533B70E3C	M	Polcura	Immature	0						Freshwater	2021-12-01	GWAS
1398	2019_3D6.1533B7C5F4	M	Polcura	Immature	0						Freshwater	2021-12-01	GWAS
1399	2019_3D6.1533B717A9	M	Polcura	Immature	0						Freshwater	2021-12-01	GWAS
1400	2019_3D6.1533B7259B	M	Polcura	Immature	0						Freshwater	2021-12-01	GWAS
1401	2019_3D6.1533B7C05A	M	Polcura	Immature	0						Freshwater	2021-12-01	GWAS
1402	2019_3D6.1533B7C7D6	M	Polcura	Immature	0						Freshwater	2021-12-01	GWAS
1403	2019_3D6.1533B70133	M	Polcura	Immature	0						Freshwater	2021-12-01	GWAS
1404	2019_3D6.1533B72744	M	Polcura	Immature	0						Freshwater	2021-12-01	GWAS
1405	2019_3D6.1533B70464	M	Polcura	Immature	0						Freshwater	2021-12-01	GWAS
1406	2019_3D6.1533B7C8C3	M	Polcura	Immature	0						Freshwater	2021-12-01	GWAS
1407	2019_3D6.1533B71E6B	M	Polcura	Immature	0						Freshwater	2021-12-01	GWAS
1408	2019_3D6.1533B701A2	M	Polcura	Immature	0						Freshwater	2021-12-01	GWAS
1409	2019_3D6.1533B7ED1C	M	Polcura	Immature	0						Freshwater	2021-12-01	GWAS
1410	2019_3D6.1533B7AB75	M	Polcura	Immature	0						Freshwater	2021-12-01	GWAS
1411	2019_3D6.1533B700A3	M	Polcura	Immature	0						Freshwater	2021-12-01	GWAS
1412	2019_3D6.1533B700FC	M	Polcura	Immature	0						Freshwater	2021-12-01	GWAS
1413	2019_3D6.1533B71978	M	Polcura	Immature	0						Freshwater	2021-12-01	GWAS
1414	2019_3D6.1533B7BDC3	M	Polcura	Immature	0						Freshwater	2021-12-01	GWAS
1415	2019_3D6.1533B7BF53	M	Polcura	Immature	0						Freshwater	2021-12-01	GWAS
1416	2019_3D6.1533B7F5D2	M	Polcura	Immature	0						Freshwater	2021-12-01	GWAS
1417	2019_3D6.1533B7C13D	M	Polcura	Immature	0						Freshwater	2021-12-01	GWAS
1418	2019_3D6.1533B7266D	M	Polcura	Immature	0						Freshwater	2021-12-01	GWAS
1419	2019_3D6.1533B71648	M	Polcura	Immature	0						Freshwater	2021-12-01	GWAS
1420	2019_3D6.1533B6FFD7	M	Polcura	Immature	0						Freshwater	2021-12-01	GWAS
1421	2019_3D6.1533B7C085	M	Polcura	Immature	0						Freshwater	2021-12-01	GWAS
1422	2019_3D6.1533B7AA5B	M	Polcura	Immature	0	2942		59	1	0.03	Freshwater	2021-06-01	SUB-SAMPLING FRESHWATER PHENOTYPE SELECTION CENSUS
1423	2019_3D6.1533B7B2B3	M	Polcura	Mature	1	2690		60	60	2.23	Freshwater	2021-06-01	SUB-SAMPLING FRESHWATER PHENOTYPE SELECTION CENSUS
1424	2019_3D6.1533B7ABB9	M	Polcura	Mature	1	2240		57	123	5.49	Freshwater	2021-06-01	SUB-SAMPLING FRESHWATER PHENOTYPE SELECTION CENSUS
1425	2019_3D6.1533B7A2EC	M	Polcura	Immature	0	2900		57.5	1	0.03	Freshwater	2021-06-01	SUB-SAMPLING FRESHWATER PHENOTYPE SELECTION CENSUS
1426	2019_3D6.1533B7BF11	M	Polcura	Immature	0	2780		56.5	1	0.04	Freshwater	2021-06-01	SUB-SAMPLING FRESHWATER PHENOTYPE SELECTION CENSUS
1427	2019_3D6.1533B7C92B	M	Polcura	Mature	1	1920		53.5	92	4.79	Freshwater	2021-06-01	SUB-SAMPLING FRESHWATER PHENOTYPE SELECTION CENSUS
1428	2019_3D6.1533B7BBD3	M	Polcura	Mature	1	2467		59.5	154.2	6.25	Freshwater	2021-06-01	SUB-SAMPLING FRESHWATER PHENOTYPE SELECTION CENSUS
1429	2019_3D6.1533B7C7A7	M	Polcura	Immature	0	2780		59	2.5	0.09	Freshwater	2021-06-01	SUB-SAMPLING FRESHWATER PHENOTYPE SELECTION CENSUS
1430	2019_3D6.1533B7D76D	M	Polcura	Immature	0	2460		59	1	0.04	Freshwater	2021-06-01	SUB-SAMPLING FRESHWATER PHENOTYPE SELECTION CENSUS
1431	2019_3D6.1533B7DD85	M	Polcura	Mature	1	1898		56	118	6.22	Freshwater	2021-06-01	SUB-SAMPLING FRESHWATER PHENOTYPE SELECTION CENSUS
1432	2019_3D6.1533B7D560	M	Polcura	Mature	1	2054		55	151	7.35	Freshwater	2021-06-01	SUB-SAMPLING FRESHWATER PHENOTYPE SELECTION CENSUS
1433	2019_3D6.1533B7CDAE	M	Polcura	Immature	0	2512		58.5	1	0.04	Freshwater	2021-06-01	SUB-SAMPLING FRESHWATER PHENOTYPE SELECTION CENSUS
1434	2019_3D6.1533B7CE7C	M	Polcura	Immature	0	2056		58	1	0.05	Freshwater	2021-06-01	SUB-SAMPLING FRESHWATER PHENOTYPE SELECTION CENSUS
1435	2019_3D6.1533B7CD90	M	Polcura	Mature	1	2052		59	99	4.82	Freshwater	2021-06-01	SUB-SAMPLING FRESHWATER PHENOTYPE SELECTION CENSUS
1436	2019_3D6.1533B7D805	M	Polcura	Immature	0	2376		55	1	0.04	Freshwater	2021-06-01	SUB-SAMPLING FRESHWATER PHENOTYPE SELECTION CENSUS
1437	2019_3D6.1533B7D849	M	Polcura	Mature	1	2284		55.5	131	5.74	Freshwater	2021-06-01	SUB-SAMPLING FRESHWATER PHENOTYPE SELECTION CENSUS
1438	2019_3D6.1533B7C8BA	M	Polcura	Immature	0	2484		56.5	1	0.04	Freshwater	2021-06-01	SUB-SAMPLING FRESHWATER PHENOTYPE SELECTION CENSUS
1439	2019_3D6.1533B7BFFB	M	Polcura	Mature	1	1882		55.5	96.5	5.13	Freshwater	2021-06-01	SUB-SAMPLING FRESHWATER PHENOTYPE SELECTION CENSUS
1440	2019_3D6.1533B7213B	M	Polcura	Immature	0	2400		57.5	1	0.04	Freshwater	2021-06-01	SUB-SAMPLING FRESHWATER PHENOTYPE SELECTION CENSUS
1441	2019_3D6.1533B71F94	M	Polcura	Mature	1	2162		57	230	10.64	Freshwater	2021-06-01	SUB-SAMPLING FRESHWATER PHENOTYPE SELECTION CENSUS
1442	2019_3D6.1533B7B2EA	M	Polcura	Immature	0	2468		57.5	1	0.04	Freshwater	2021-06-01	SUB-SAMPLING FRESHWATER PHENOTYPE SELECTION CENSUS
1443	2019_3D6.1533B7A522	M	Polcura	Mature	1	2134		54.5	121.5	5.69	Freshwater	2021-06-01	SUB-SAMPLING FRESHWATER PHENOTYPE SELECTION CENSUS
1444	2019_3D6.1533B71EE1	M	Polcura	Immature	0	2362		56	1	0.04	Freshwater	2021-06-01	SUB-SAMPLING FRESHWATER PHENOTYPE SELECTION CENSUS
1445	2019_3D6.1533B71828	M	Polcura	Mature	1	1802		57.5	70	3.88	Freshwater	2021-06-01	SUB-SAMPLING FRESHWATER PHENOTYPE SELECTION CENSUS
1446	2019_3D6.1533B7A1971	M	Polcura	Immature	0	2764		58.5	1	0.04	Freshwater	2021-06-01	SUB-SAMPLING FRESHWATER PHENOTYPE SELECTION CENSUS
1447	2019_3D6.1533B7175C	M	Polcura	Mature	1	1848		54	210	11.36	Freshwater	2021-06-01	SUB-SAMPLING FRESHWATER PHENOTYPE SELECTION CENSUS
1448	2019_3D6.1533B7EEOE	M	Polcura	Immature	0	2934		59	1	0.03	Freshwater	2021-06-01	SUB-SAMPLING FRESHWATER PHENOTYPE SELECTION CENSUS
1449	2019_3D6.1533B70350	M	Polcura	Mature	1	2368		56.5	145	6.12	Freshwater	2021-06-01	SUB-SAMPLING FRESHWATER PHENOTYPE SELECTION CENSUS
1450	2019_3D6.1533B7OF74	M	Polcura	Immature	0	2552		56.5	1	0.04	Freshwater	2021-06-01	SUB-SAMPLING FRESHWATER PHENOTYPE SELECTION CENSUS
1451	2019_3D6.1533B71798	M	Polcura	Mature	1	2232		55	121	5.42	Freshwater	2021-06-01	SUB-SAMPLING FRESHWATER PHENOTYPE SELECTION CENSUS
1452	2019_3D6.1533B7E67D	M	Polcura	Immature	0	2732		55	3.5	0.13	Freshwater	2021-06-01	SUB-SAMPLING FRESHWATER PHENOTYPE SELECTION CENSUS
1453	2019_3D6.1533B7E6AB	M	Polcura	Mature	1	2650		58	104	3.92	Freshwater	2021-06-01	SUB-SAMPLING FRESHWATER PHENOTYPE SELECTION CENSUS
1454	2019_3D6.1533B7OE55	M	Polcura	Immature	0	2220		53.5	1	0.05	Freshwater	2021-06-01	SUB-SAMPLING FRESHWATER PHENOTYPE SELECTION CENSUS
1455	2019_3D6.1533B7OE49	M	Polcura	Mature	1	1784		49.5	124	6.95	Freshwater	2021-06-01	SUB-SAMPLING FRESHWATER PHENOTYPE SELECTION CENSUS
1456	2019_3D6.1533B7OE21	M	Polcura	Immature	0	2054		57	1	0.05	Freshwater	2021-06-01	SUB-SAMPLING FRESHWATER PHENOTYPE SELECTION CENSUS
1457	2019_3D6.1533B725C9	M	Polcura	Mature	1	2400		59	145.5	6.06	Freshwater	2021-06-01	SUB-SAMPLING FRESHWATER PHENOTYPE SELECTION CENSUS
1458	2019_3D6.1533B7O4D4	M	Polcura	Immature	0	2202		54	1	0.05	Freshwater	2021-06-01	SUB-SAMPLING FRESHWATER PHENOTYPE SELECTION CENSUS
1459	2019_3D6.1533B7ED50	M	Polcura	Mature	1	2782		59	148.5	5.34	Freshwater	2021-06-01	SUB-SAMPLING FRESHWATER PHENOTYPE SELECTION CENSUS
1460	2019_3D6.1533B7CFB5	M	Polcura	Mature	1	1930		54	97.5	5.05	Freshwater	2021-06-01	SUB-SAMPLING FRESHWATER PHENOTYPE SELECTION CENSUS
1461	2019_3D6.1533B7DF13	M	Polcura	Immature	0	2694		60	1	0.04	Freshwater	2021-06-01	SUB-SAMPLING FRESHWATER PHENOTYPE SELECTION CENSUS

## Sheet: Table S2
Tag SNP	Ssa	Position	A1	A2	Freq	p-value	varG(%)	varP(%)	Effect	SE	Region	Harbouring gene symbol	Description Harbouring gene	ID Harbouring gene	Nearest Gene	Description nearest gene	ID Nearest gene
25:27034108	25	27034108	C	A	0.58	5,932 E-06	42.9	26.6	-1.20	0.27	-	-	-	-	ITPRID2	sperm-specific antigen 2-like	106586465

## Sheet: Table S3
Tag SNP	Chrom	Position	Haplotype block	A1	A2	Freq	p-value	varG(%)	varP(%)	Effect	SE	Region	Harbouring gene symbol	Description Harbouring gene	ID Harbouring gene	Nearest Gene symbol	Description nearest gene	ID Nearest gene
5:12841139	5	12841139	-	C	T	0.82	5.199 E-06	18.9	10.2	0.871	0.19	Intron	cystm1-like	cysteine-rich and transmembrane domain-containing protein 1	106604329	-	teneurin-2	106604330
7:22343952	7	22343952	-	C	A	0.72	2.774 E-05	18.7	10.1	0.741	0.18	Intron	col4a6-like	collagen alpha-6(IV) chain	106608923	ANR46	ankyrin repeat domain-containing protein 46	106608925
7:22994015	7	22994015	-	G	C	0.88	1.451 E-07	30	16.3	1278	0.24	Intron	nat16	N-acetyltransferase 16	106608942	snapc2	small nuclear RNA activating complex, polypeptide 2	106608941
7:23669948	7	23669948	Block1	T	G	0.82	4.318 E-06	21.2	11.5	0.92	0.2	Exon	sh3tc1-like	SH3 domain and tetratricopeptide repeat-containing protein 1	106608958	LOC106608904	uncharacterized LOC106608904	106608904
7:23681850	7	23681850	Block1	G	A	0.55	1.60 E-05	16.8	9.1	0.634	0.15	Intron	CABP2-like	calcium-binding protein 2	106609021	LOC106608904	uncharacterized LOC106608904	106608904
7:26530462	7	26530462	Block2	G	A	0.73	9.496 E-06	18	9.7	0.735	0.16	Exon	shroom4-like	protein Shroom4-like	106609045	tnfsf10l-like	TNF superfamily member 10, like	106609048
7:26540372	7	26540372	Block2	C	A	0.73	9.496 E-06	18	9.7	0.735	0.16	Intron	LOC106609045	protein Shroom4-like	106609045	tnfsf10l-like	TNF superfamily member 10, like	106609048
7:26547695	7	26547695	Block2	G	A	0.73	9.496 E-06	18	9.7	0.735	0.16	Exon	LOC106609045	protein Shroom4-like	106609045	tnfsf10l-like	TNF superfamily member 10, like	106609048
7:26548131	7	26548131	Block2	C	T	0.73	9.500 E-06	18	9.7	0.732	0.16	Exon	LOC106609045	protein Shroom4-like	106609045	tnfsf10l-like	TNF superfamily member 10, like	106609048
7:26653132	7	26653132	Block2	C	T	0.73	1.575 E-05	16.7	9.0	0.704	0.16	Intron	tnfsf10l-like	TNF superfamily member 10, like	106609048	LOC106609049	uncharacterized LOC106609049	106609049
7:27467174	7	27467174	-	C	A	0.87	3.504 E-11	53.7	29.1	1689	0.25	Intron	picalm	phosphatidylinositol-binding clathrin assembly protein	106609054	LOC106609053	uncharacterized LOC106609053	106609053
7:27530775	7	27530775	Block3	C	G	0.65	8.300 E-06	18.3	9.9	0.688	0.15	-	-	-	-	rab-38-like	ras-related protein Rab-38	106609055
7:27531483	7	27531483	Block3	C	T	0.65	1.100 E-05	17.8	9.6	0.679	0.15	-	-	-	-	rab-38-like	ras-related protein Rab-38	106609055
7:27622831	7	27622831	-	T	C	0.76	3.51 E-06	20.1	10.9	0.809	0.17	Intron	hdac8	histone deacetylase 8	106609057	LOC106609035	cbp/p300-interacting transactivator 1-like	106609035
7:27694530	7	27694530	-	A	T	0.58	2.22 E-06	21.6	11.7	0.722	0.15	-	-	-	-	nhsl2	NHS-like 2	106609059
7:27789256	7	27789256	-	T	C	0.60	2.49 E-06	20.3	11	0.706	0.15	Intron	nhsl2	NHS-like 2	106609059	arhgap36	Rho GTPase activating protein 36	106609060
7:28015283	7	28015283	-	G	A	0.70	8.107 E-07	22.7	12.3	0.796	0.16	-	-	-	-	LOC106609063	ras-like protein family member 11A-like	106609063
7:32617491	7	32617491	-	C	T	0.82	3.510 E-06	19.9	10.7	0.891	0.19	Intron	LOC106609115	kinesin-like protein KIF21A	106609115	LOC106609114	copine-8	106609114
7:33011351	7	33011351	Block4	A	G	0.73	1.541 E-07	25.6	13.8	0.880	0.17	Intron	upf2-like	regulator of nonsense transcripts 2-like	106609128	LOC106609130	calumenin-A-like	106609130
7:33011447	7	33011447	Block4	C	A	0.73	1.541 E-07	25.6	13.8	0.880	0.17	Intron	upf2-like	regulator of nonsense transcripts 2-like	106609128	LOC106609130	calumenin-A-like	106609130
7:33013514	7	33013514	Block4	C	A	0.73	1.15 E-07	26	14.1	0.886	0.17	Intron	upf2-like	regulator of nonsense transcripts 2-like	106609128	LOC106609130	calumenin-A-like	106609130
7:33280174	7	33280174	-	A	C	0.87	2.147 E-07	27.7	15	1.210	0.23	-	-	-	-	LOC106609141	V-type proton ATPase subunit F	106609141
7:33383270	7	33383270	-	G	C	0.81	2.018 E-07	26.4	14.3	1.001	0.19	Intron	PRP12	protein mono-ADP-ribosyltransferase PARP12	106609149	kics2 (also known cssa07h12orf66)	KICSTOR subunit 2	106609147
7:33489327	7	33489327	-	T	C	0.73	1.003 E-05	18.2	9.8	0.741	0.16	Intron	LOC106609152	arg8-vasotocin receptor-like	106609152	LOC106609095	laminin subunit beta-1	106609095
7:34703260	7	34703260	-	T	G	0.77	3.011 E-06	20.6	11.2	0.832	0.18	Intron	LOC106609230	sugar phosphate exchanger 3-like	106609230	LOC106609234	cyclin-dependent kinase inhibitor 1B	106609234
7:36484833	7	36484833	-	T	A	0.80	1.11 E-05	18.9	10.2	0.849	0.19	Intron	LOC106609192	conserved oligomeric Golgi complex subunit 5-like	106609192	LOC106609196	uncharacterized LOC106609196	106609196
7:36484833	7	36484833	-	T	A	0.80	1.11 E-05	18.9	10.2	0.849	0.19	Intron	LOC106609193	G-protein coupled receptor 22-like	106609193	LOC106609196	uncharacterized LOC106609196	106609196
25:22306614	25	22306614	-	T	C	0.71	1.387 E-05	18.1	9.8	0.72	0.17	Intron	LOC106586418	semaphorin-5B-like	106586418	dirc2	disrupted in renal carcinoma 2	100196423
25:26329622	25	26329622	Block1	T	C	0.54	2.33 E-07	28	15.2	-0.82	0.16	Exon	CCDC141-like	coiled-coil domain-containing protein 141-like	106586458	LOC106586456	titin	106586456
25:26366278	25	26366278	Block1	A	C	0.53	9.251 E-07	25	13.5	-0.77	0.16	Exon	ENSSSAG00000063618	-	ENSSSAG00000063618	CCDC141-like	coiled-coil domain containing 141	ENSSSAG00000063595
25:26494220	25	26494220	Block1	C	T	0.57	5.29 E-06	21	11.4	-0.71	0.16	Intron	ZNF385B-like	zinc finger protein 385B	106586462	sestd1-like	SEC14 domain and spectrin repeat-containing protein 1	106586460
25:26726343	25	26726343	Block1	C	A	0.53	2.258 E-07	27.9	15.1	-0.81	0.16	-	-	-	-	ube2e3	ubiquitin-conjugating enzyme E2E 3 (UBC4/5 homolog, yeast)	100194512
25:26768024	25	26768024	-	A	G	0.59	1.334 E-05	17.9	9.7	-0.66	0.15	Intron	ube2e3	ubiquitin-conjugating enzyme E2E 3 (UBC4/5 homolog, yeast)	100194512	LOC106586461	pre-mRNA-splicing factor CWC22 homolog	106586461
25:26802824	25	26802824	-	T	G	0.61	2.486 E-05	16.7	9.0	-0.64	0.15	-	-	-	-	ube2e3	ubiquitin-conjugating enzyme E2E 3 (UBC4/5 homolog, yeast)	100194512
25:26860109	25	26860109	Block2	G	C	0.63	3.519 E-06	21	11.3	-0.73	0.16	-	-	-	-	itga4	integrin alpha 4	106586464
25:26860561	25	26860561	Block2	A	C	0.62	7.159 E-06	19.8	10.7	-0.71	0.16	-	-	-	-	itga4	integrin alpha 4	106586464
25:26891186	25	26891186	-	T	C	0.63	4.226 E-06	20.5	11.1	-0.72	0.16	-	-	-	-	itga4	integrin alpha 4	106586464
25:27137530	25	27137530	-	T	G	0.59	1.901 E-06	21.3	11.5	-0.72	0.15	Intron	LOC106586468	calcium/calmodulin-dependent 3',5'-cyclic nucleotide phosphodiesterase 1A	106586468	LOC106586469	uncharacterized LOC106586469	106586469
25:27551406	25	27551406	-	A	G	0.59	2.628 E-05	16.6	9	-0.64	0.15	Intron	LOC106586477	mitogen-activated protein kinase kinase kinase kinase 4	106586477	LOC106586479	LON peptidase N-terminal domain and RING finger protein 2	106586479
25:27559073	25	27559073	-	G	C	0.59	2.628 E-05	16.6	9	-0.64	0.15	Intron	LOC106586477	mitogen-activated protein kinase kinase kinase kinase 4	106586477	LOC106586479	LON peptidase N-terminal domain and RING finger protein 2	106586479
25:27565409	25	27565409	-	G	C	0.59	2.628 E-05	16.6	9	-0.64	0.15	Intron	LOC106586477	mitogen-activated protein kinase kinase kinase kinase 4	106586477	LOC106586479	LON peptidase N-terminal domain and RING finger protein 2	106586479
25:28050348	25	28050348	-	T	A	0.53	6.70 E-07	25.8	13.9	-0.78	0.15	-	-	-	-	trnal-caa	transfer RNA leucine (anticodon CAA)	123730716
25:28128370	25	28128370	-	A	G	0.64	2.484 E-05	16.1	8.7	-0.64	0.15	Intron	LOC106586504	neuroligin-4, X-linked	106586504	LOC106586502	serine/arginine repetitive matrix protein 1	106586502
25:28161328	25	28161328	-	A	T	0.54	8.156 E-06	20.5	11.1	-0.69	0.16	-	-	-	-	LOC106586504	neuroligin-4, X-linked	106586504
25:28510872	25	28510872	Block3	A	C	0.58	5.842 E-06	20.2	11	-0.70	0.15	Exon	LOC106586511	tumor necrosis factor receptor superfamily member EDAR	106586511	CCDC138-like	coiled-coil domain-containing protein 138-like	106586512
25:28562906	25	28562906	Block3	C	T	0.58	2.458 E-06	22.1	12	-0.73	0.15	Intron	LOC106586414	uncharacterized LOC106586414	106586414	LOC106586409	5-hydroxytryptamine receptor 1F-like	106586409
25:28567380	25	28567380	Block3	C	T	0.57	4.68 E-06	20.6	11.2	-0.70	0.15	-	-	-	-	LOC106586409	5-hydroxytryptamine receptor 1F-like	106586409
25:28578694	25	28578694	Block3	C	A	0.57	7.157 E-06	19.9	10.7	-0.69	0.15	-	-	-	-	LOC106586409	5-hydroxytryptamine receptor 1F-like	106586409
25:28617926	25	28617926	Block3	T	G	0.58	6.849 E-06	19.9	10.8	-0.69	0.15	-	-	-	-	chmp2ba	charged multivesicular body protein 2Ba	106586513
25:28623473	25	28623473	Block3	G	A	0.58	6.849 E-06	19.9	10.8	-0.69	0.15	Intron	chmp2ba	charged multivesicular body protein 2Ba	106586513	vgll3	vestigial-like family member 3	106586514
25:28623749	25	28623749	Block3	C	T	0.58	1.34 E-05	18.4	10	-0.67	0.15	Intron	chmp2ba	charged multivesicular body protein 2Ba	106586513	vgll3	vestigial-like family member 3	106586514
25:28623897	25	28623897	Block3	C	A	0.58	1.337 E-05	18.4	10	-0.67	0.15	Intron	chmp2ba	charged multivesicular body protein 2Ba	106586513	vgll3	vestigial-like family member 3	106586514
25:28656101	25	28656101	Block4	T	C	0.56	1.143 E-08	34	18.4	-0.90	0.16	Exon	vgll3	vestigial-like family member 3	106586514	chmp2ba	charged multivesicular body protein 2Ba	106586513
25:28658151	25	28658151	Block4	C	G	0.57	1.143 E-08	34	18.4	-0.90	0.16	Exon	vgll3	vestigial-like family member 3	106586514	chmp2ba	charged multivesicular body protein 2Ba	106586513
25:28666061	25	28666061	Block5	T	A	0.54	3.44425e-09	38.1	20.8	-0.95	0.16	-	-	-	-	vgll3	vestigial-like family member 3	106586514
25:28667099	25	28667099	Block5	T	C	0.54	5.394 E-09	35.9	19.4	-0.92	0.16	-	-	-	-	vgll3	vestigial-like family member 3	106586514
25:28819973	25	28819973	Block5	G	A	0.56	2.304 E-08	29.7	16.1	-0.84	0.15	Intron	epsti1	epithelial stromal interaction 1	106586518	dnajc15	DnaJ (Hsp40) homolog, subfamily C, member 15	106586410
25:29451789	25	29451789	Block5	C	T	0.54	1.949 E-09	39.2	21.2	-0.97	0.16	-	-	-	-	LOC106586523	translationally-controlled tumor protein homolog	106586523
25:29453674	25	29453674	Block5	A	G	0.52	1.204 E-08	34.6	18.7	-0.90	0.16	-	-	-	-	LOC106586523	translationally-controlled tumor protein homolog	106586523
25:29697092	25	29697092	Block5	G	A	0.53	6.126 E-08	31.2	16.9	-0.86	0.15	Intron	LOC106586540	ephrin type-A receptor 6	106586540	Apoa4	apolipoprotein A-I	106586541
25:31844782	25	31844782	-	C	T	0.65	2.51 E-05	16.1	8.7	-0.65	0.15	Exon	ttf2	transcription termination factor, RNA polymerase II	106586609	LOC106586611	centromere protein J-like	106586611

## Sheet: Table S4
Tag_SNP	Environment	Genotype / Allele	Maturity	Count
5:12841139	Freshwater	CC	Early maturation	4
		CC	Immature	12
		CT	Early maturation	82
		CT	Immature	139
		TT	Early maturation	247
		TT	Immature	223
		C	Early maturation	90
		C	Immature	163
		T	Early maturation	576
		T	Immature	585
	Minor allele delays the odds of early maturation	C	ODD RATIO	0.560775
7:33013514	Freshwater	CC	Early maturation	15
		CC	Immature	39
		CA	Early maturation	93
		CA	Immature	176
		AA	Early maturation	225
		AA	Immature	159
		C	Early maturation	123
		C	Immature	254
		A	Early maturation	543
		A	Immature	494
	Minor allele delays the odds of early maturation	C	ODD RATIO	0.440553
25:28656101	Freshwater	TT	Early maturation	82
		TT	Immature	45
		TC	Early maturation	184
		TC	Immature	173
		CC	Early maturation	67
		CC	Immature	156
		T	Early maturation	348
		T	Immature	263
		C	Early maturation	318
		C	Immature	485
	Minor allele increases the odds of early maturation	T	ODD RATIO	2.01808

## Sheet: Table S5
Species	Year	Euthanized
Atlantic Salmon	2018	124557
Atlantic Salmon	2019	288781
Atlantic Salmon	2020	330735
Coho Salmon	2018	23269
Coho Salmon	2019	98049
Coho Salmon	2020	36106
Rainvow Trout	2018	19625
Rainvow Trout	2019	24297
Rainvow Trout	2020	24163
